# Supplementary material for: Transcriptome and Comparative Gene Expression Analysis of Sogatella furcifera (Horváth) in Response to Southern Rice Black-Streaked Dwarf Virus
Source: PLoS One. 2012 Apr 27;7(4):e36238. doi: 10.1371/journal.pone.0036238 (PMC3338671; doi:10.1371/journal.pone.0036238)
Supplement: Table S2 — Top hits obtained by BLASTX searches in the NCBI database for species distribution. (XLSX) [file pone.0036238.s002.xlsx]

## Sheet: Sheet1
Query_id	Query_length	Subject_id	Subject_length	Identity	Score	Subject_annotation	Species
Unigene78130_All	292	gi|56405092|sp|P68696.2|PRO1A_ACACA	126	0.48	94	RecName: Full=Profilin-1A; AltName: Full=Profilin IA; AltName: Full=Acidic profilin IA >gi|440266|gb|AAA27710.1| profilin I	Acanthamoeba castellanii]
Unigene79197_All	329	gi|11467062|ref|NP_042538.1|	103	0.56	53.1	"NADH dehydrogenase, subunit 4L	Acanthamoeba castellanii] >gi|3122568|sp|Q37379.1|NU4LM_ACACA RecName: Full=NADH-ubiquinone oxidoreductase chain 4L; AltName: Full=NADH dehydrogenase subunit 4L >gi|562043|gb|AAD11831.1| NADH dehydrogenase, subunit 4L	Acanthamoeba castellanii]"
Unigene77842_All	284	gi|11467053|ref|NP_042529.1|	260	0.42	76.6	"NADH dehydrogenase, subunit 6	Acanthamoeba castellanii] >gi|6647619|sp|Q37371.1|NU6M_ACACA RecName: Full=NADH-ubiquinone oxidoreductase chain 6; AltName: Full=NADH dehydrogenase subunit 6 >gi|562034|gb|AAD11822.1| NADH dehydrogenase, subunit 6	Acanthamoeba castellanii]"
Unigene28089_All	843	gi|117606762|gb|ABK42001.1|	900	0.23	55.8	chitinase III	Acanthocheilonema viteae]
Unigene81123_All	637	gi|87082445|gb|AAX21768.2|	624	0.77	187	phosphoenolpyruvate carboxykinase	Acanthopagrus schlegelii]
Unigene34910_All	424	gi|45544559|dbj|BAD12590.1|	355	0.56	173	Wnt16 like	Achaearanea tepidariorum]
Unigene61935_All	538	gi|45544555|dbj|BAD12588.1|	378	0.46	101	Wnt5	Achaearanea tepidariorum]
Unigene71006_All	846	gi|45544555|dbj|BAD12588.1|	378	0.45	91.3	Wnt5	Achaearanea tepidariorum]
Unigene62181_All	555	gi|262305469|gb|ACY45327.1|	305	0.88	343	protein kinase	Acheta domesticus]
Unigene17399_All	693	gi|13430287|gb|AAK25796.1|AF338465_1	359	0.6	320	delta-9 desaturase 1	Acheta domesticus] >gi|13430289|gb|AAK25797.1|AF338466_1 delta-9 desaturase 3	Acheta domesticus]
Unigene55917_All	334	gi|254728983|gb|ACT79641.1|	569	0.43	74.3	transposase	Acropora millepora]
Unigene12764_All	1046	gi|238580155|gb|ACR46834.1|	414	0.77	453	isocitrate dehydrogenase	Actias selene]
Unigene35598_All	547	gi|91095123|ref|XP_970890.1|	257	0.43	92.8	PREDICTED: similar to 3-oxoacyl-	acyl-carrier-protein] reductase	Tribolium castaneum]
Unigene65626_All	583	gi|91084883|ref|XP_968756.1|	249	0.48	102	PREDICTED: similar to 3-oxoacyl-	acyl-carrier-protein] reductase	Tribolium castaneum]
Unigene12832_All	974	gi|91084883|ref|XP_968756.1|	249	0.47	233	PREDICTED: similar to 3-oxoacyl-	acyl-carrier-protein] reductase	Tribolium castaneum]
Unigene25495_All	415	gi|301782141|ref|XP_002926486.1|	460	0.47	76.3	"PREDICTED: 3-oxoacyl-	acyl-carrier-protein] synthase, mitochondrial-like	Ailuropoda melanoleuca]"
Unigene68573_All	230	gi|297671857|ref|XP_002814043.1|	460	0.72	69.7	"PREDICTED: 3-oxoacyl-	acyl-carrier-protein] synthase, mitochondrial-like isoform 1	Pongo abelii] >gi|297671859|ref|XP_002814044.1| PREDICTED: 3-oxoacyl-	acyl-carrier-protein] synthase, mitochondrial-like isoform 2	Pongo abelii]"
Unigene56249_All	339	gi|193605836|ref|XP_001944025.1|	522	0.71	159	"PREDICTED: similar to Probable methylmalonate-semialdehyde dehydrogenase	acylating], mitochondrial precursor (MMSDH) (Malonate-semialdehyde dehydrogenase	acylating])	Acyrthosiphon pisum]"
Unigene13946_All	416	gi|193636566|ref|XP_001948821.1|	517	0.57	177	PREDICTED: similar to CG30427 CG30427-PC	Acyrthosiphon pisum]
Unigene13982_All	441	gi|239790453|dbj|BAH71787.1|	141	0.87	94.4	ACYPI005523	Acyrthosiphon pisum]
Unigene13994_All	553	gi|193652602|ref|XP_001947941.1|	472	0.41	97.1	PREDICTED: similar to trypsin-like serine protease	Acyrthosiphon pisum]
Unigene13997_All	611	gi|193669254|ref|XP_001951360.1|	337	0.61	176	PREDICTED: similar to AGAP002403-PA	Acyrthosiphon pisum]
Unigene14013_All	756	gi|239792091|dbj|BAH72426.1|	215	0.82	238	ACYPI009739	Acyrthosiphon pisum]
Unigene14014_All	896	gi|193695234|ref|XP_001946919.1|	2678	0.79	487	PREDICTED: similar to AGAP007006-PA	Acyrthosiphon pisum]
Unigene14022_All	434	gi|193587325|ref|XP_001951316.1|	577	0.8	262	PREDICTED: similar to LOC100037096 protein	Acyrthosiphon pisum]
Unigene14032_All	803	gi|239788070|dbj|BAH70730.1|	161	0.64	181	ACYPI009426	Acyrthosiphon pisum]
Unigene14033_All	608	gi|193643608|ref|XP_001943928.1|	250	0.47	140	PREDICTED: similar to Mannose-P-dolichol utilization defect 1 protein homolog	Acyrthosiphon pisum]
Unigene14041_All	710	gi|193709272|ref|XP_001948220.1|	425	0.86	172	PREDICTED: similar to extradenticle CG8933-PA	Acyrthosiphon pisum]
Unigene14046_All	577	gi|193629633|ref|XP_001950005.1|	407	0.55	187	PREDICTED: similar to CG13390 CG13390-PA	Acyrthosiphon pisum]
Unigene14063_All	806	gi|193676203|ref|XP_001951822.1|	688	0.34	140	PREDICTED: similar to fushi tarazu repressor	Acyrthosiphon pisum]
Unigene14066_All	431	gi|193580057|ref|XP_001951940.1|	121	0.56	97.4	PREDICTED: similar to vacuolar ATP synthase subunit G-like protein	Acyrthosiphon pisum]
Unigene14094_All	1402	gi|193716086|ref|XP_001952519.1|	495	0.36	243	PREDICTED: similar to gamma-glutamyltranspeptidase-like protein	Acyrthosiphon pisum]
Unigene14098_All	979	gi|239789785|dbj|BAH71494.1|	224	0.5	183	ACYPI001852	Acyrthosiphon pisum]
Unigene14106_All	512	gi|239789818|dbj|BAH71508.1|	156	0.57	168	ACYPI003681	Acyrthosiphon pisum]
Unigene14110_All	460	gi|193683285|ref|XP_001943185.1|	235	0.91	123	PREDICTED: similar to AGAP012031-PA	Acyrthosiphon pisum]
Unigene14117_All	495	gi|193636512|ref|XP_001950745.1|	542	0.7	230	PREDICTED: similar to Hsc70/Hsp90-organizing protein HOP	Acyrthosiphon pisum]
Unigene14134_All	732	gi|193636655|ref|XP_001942555.1|	620	0.45	231	PREDICTED: similar to glucose dehydrogenase	Acyrthosiphon pisum]
Unigene14143_All	567	gi|239788614|dbj|BAH70979.1|	222	0.42	105	ACYPI009963	Acyrthosiphon pisum]
Unigene14144_All	1358	gi|193709227|ref|XP_001944504.1|	476	0.54	454	PREDICTED: similar to AGAP007667-PA	Acyrthosiphon pisum]
Unigene14163_All	508	gi|193580091|ref|XP_001944658.1|	720	0.57	85.1	PREDICTED: similar to lethal (2) k05713 CG8256-PD	Acyrthosiphon pisum]
Unigene14168_All	1874	gi|193697637|ref|XP_001944648.1|	565	0.39	380	PREDICTED: similar to CG16791 CG16791-PA	Acyrthosiphon pisum]
Unigene14183_All	575	gi|193711493|ref|XP_001951913.1|	373	0.59	81.6	PREDICTED: similar to CG18317 CG18317-PA	Acyrthosiphon pisum]
Unigene14192_All	612	gi|193704811|ref|XP_001949771.1|	1003	0.38	139	PREDICTED: similar to Putative 115 kDa protein in type-1 retrotransposable element R1DM (Putative 115 kDa protein in type I retrotransposable element R1DM) (ORF 2)	Acyrthosiphon pisum]
Unigene14200_All	844	gi|193702253|ref|XP_001945904.1|	542	0.43	205	PREDICTED: similar to GA16920-PA	Acyrthosiphon pisum]
Unigene14228_All	534	gi|193709272|ref|XP_001948220.1|	425	1	353	PREDICTED: similar to extradenticle CG8933-PA	Acyrthosiphon pisum]
Unigene14243_All	985	gi|193586911|ref|XP_001950325.1|	486	0.6	218	PREDICTED: similar to neurotransmitter gated ion channel	Acyrthosiphon pisum]
Unigene14251_All	468	gi|193693010|ref|XP_001950596.1|	766	0.5	56.2	PREDICTED: similar to zinc metalloprotease	Acyrthosiphon pisum]
Unigene14258_All	1301	gi|193580067|ref|XP_001946748.1|	1003	0.43	261	PREDICTED: similar to lysosomal alpha-mannosidase (mannosidase alpha class 2b member 1)	Acyrthosiphon pisum]
Unigene14260_All	513	gi|193676289|ref|XP_001945564.1|	355	0.42	70.9	PREDICTED: similar to CG17257 CG17257-PB	Acyrthosiphon pisum]
Unigene14270_All	549	gi|193617821|ref|XP_001946881.1|	419	0.59	181	PREDICTED: similar to CG11737 CG11737-PA	Acyrthosiphon pisum]
Unigene14272_All	446	gi|193647913|ref|XP_001951890.1|	570	0.55	177	PREDICTED: similar to DEAD box ATP-dependent RNA helicase	Acyrthosiphon pisum]
Unigene14283_All	644	gi|193690743|ref|XP_001946851.1|	401	0.42	62.4	PREDICTED: similar to lipase	Acyrthosiphon pisum]
Unigene14285_All	666	gi|193617863|ref|XP_001942753.1|	990	0.33	63.2	PREDICTED: similar to Uncharacterized protein ZK1236.4	Acyrthosiphon pisum]
Unigene14289_All	601	gi|193657255|ref|XP_001950552.1|	274	0.44	72.4	PREDICTED: hypothetical protein	Acyrthosiphon pisum]
Unigene14290_All	621	gi|239790884|dbj|BAH71976.1|	302	0.66	134	ACYPI004137	Acyrthosiphon pisum]
Unigene14296_All	267	gi|193676530|ref|XP_001945130.1|	349	0.61	51.6	PREDICTED: similar to four and a half lim domains	Acyrthosiphon pisum]
Unigene14300_All	377	gi|193688213|ref|XP_001943683.1|	552	0.67	119	PREDICTED: similar to AGAP000971-PA	Acyrthosiphon pisum]
Unigene14312_All	713	gi|193591877|ref|XP_001947226.1|	1971	0.29	74.7	PREDICTED: similar to GA19067-PA	Acyrthosiphon pisum]
Unigene14320_All	779	gi|193594248|ref|XP_001949580.1|	842	0.94	319	PREDICTED: similar to AGAP000114-PA	Acyrthosiphon pisum]
Unigene14327_All	709	gi|239790229|dbj|BAH71688.1|	157	0.51	160	ACYPI000810	Acyrthosiphon pisum]
Unigene14361_All	502	gi|193690474|ref|XP_001952810.1|	355	0.38	103	PREDICTED: similar to RE14563p	Acyrthosiphon pisum]
Unigene14385_All	363	gi|239792197|dbj|BAH72467.1|	119	0.56	80.9	ACYPI009119	Acyrthosiphon pisum]
Unigene14392_All	658	gi|193654845|ref|XP_001950248.1|	1702	0.5	190	PREDICTED: similar to helicase with zinc finger	Acyrthosiphon pisum]
Unigene14409_All	1392	gi|193596472|ref|XP_001949547.1|	444	0.25	115	PREDICTED: similar to chloride channel CLIC-like 1	Acyrthosiphon pisum]
Unigene14427_All	714	gi|239791006|dbj|BAH72025.1|	316	0.64	313	ACYPI002894	Acyrthosiphon pisum]
Unigene14429_All	468	gi|193594288|ref|XP_001944405.1|	503	0.44	133	PREDICTED: similar to serine protease	Acyrthosiphon pisum]
Unigene14430_All	248	gi|193627464|ref|XP_001951169.1|	590	0.76	138	PREDICTED: similar to CG32721 CG32721-PA	Acyrthosiphon pisum]
Unigene14453_All	721	gi|193688205|ref|XP_001942661.1|	575	0.66	337	PREDICTED: similar to AGAP009403-PA	Acyrthosiphon pisum]
Unigene14467_All	748	gi|193697649|ref|XP_001945749.1|	1284	0.4	191	PREDICTED: similar to mCG7830	Acyrthosiphon pisum]
Unigene14501_All	357	gi|193617667|ref|XP_001943157.1|	2271	0.83	143	PREDICTED: similar to Cdep CG31536-PE	Acyrthosiphon pisum]
Unigene14507_All	529	gi|193620136|ref|XP_001950983.1|	95	0.54	103	PREDICTED: similar to CG11015 CG11015-PA isoform 2	Acyrthosiphon pisum]
Unigene14509_All	372	gi|193662083|ref|XP_001946961.1|	306	0.64	62.4	PREDICTED: similar to AGAP007493-PA	Acyrthosiphon pisum]
Unigene14536_All	1019	gi|193636468|ref|XP_001945548.1|	310	0.33	174	PREDICTED: similar to CRAL/TRIO domain-containing protein	Acyrthosiphon pisum]
Unigene14567_All	718	gi|193575623|ref|XP_001942793.1|	537	0.7	116	PREDICTED: similar to Copine-5 (Copine V)	Acyrthosiphon pisum]
Unigene14568_All	808	gi|193613138|ref|XP_001946597.1|	1320	0.51	283	PREDICTED: similar to AGAP005710-PA	Acyrthosiphon pisum]
Unigene14577_All	552	gi|193620468|ref|XP_001952005.1|	60	0.74	86.3	PREDICTED: similar to Y37E3.4	Acyrthosiphon pisum]
Unigene14588_All	986	gi|193662083|ref|XP_001946961.1|	306	0.44	168	PREDICTED: similar to AGAP007493-PA	Acyrthosiphon pisum]
Unigene14624_All	694	gi|193676389|ref|XP_001943940.1|	504	0.6	187	PREDICTED: similar to AGAP005653-PA	Acyrthosiphon pisum]
Unigene14637_All	707	gi|193627359|ref|XP_001948241.1|	928	0.64	312	PREDICTED: similar to AGAP001936-PA	Acyrthosiphon pisum]
Unigene14643_All	771	gi|193709213|ref|XP_001943582.1|	573	0.48	281	PREDICTED: similar to sucrase	Acyrthosiphon pisum]
Unigene14654_All	1039	gi|239788553|dbj|BAH70951.1|	108	0.5	66.6	ACYPI009828	Acyrthosiphon pisum]
Unigene14655_All	738	gi|193648056|ref|XP_001943502.1|	783	0.62	118	PREDICTED: similar to GA11625-PA	Acyrthosiphon pisum]
Unigene14679_All	406	gi|193603603|ref|XP_001952145.1|	195	0.32	84.3	PREDICTED: similar to AGAP007564-PA	Acyrthosiphon pisum]
Unigene14683_All	476	gi|193709215|ref|XP_001943317.1|	621	0.54	182	PREDICTED: similar to GA13362-PA	Acyrthosiphon pisum]
Unigene14698_All	382	gi|193683443|ref|XP_001945797.1|	357	0.35	95.9	PREDICTED: similar to AGAP005198-PA	Acyrthosiphon pisum]
Unigene14717_All	1516	gi|193610973|ref|XP_001948286.1|	1229	0.48	492	PREDICTED: similar to blastopia polyprotein	Acyrthosiphon pisum]
Unigene14745_All	647	gi|193596603|ref|XP_001949748.1|	528	0.39	138	PREDICTED: similar to ATP-dependent RNA helicase DDX51	Acyrthosiphon pisum]
Unigene14792_All	702	gi|239787969|dbj|BAH70683.1|	210	0.32	87	ACYPI001377	Acyrthosiphon pisum]
Unigene14832_All	933	gi|193591885|ref|XP_001950979.1|	261	0.71	350	PREDICTED: similar to GA18560-PA	Acyrthosiphon pisum]
Unigene14859_All	527	gi|193620209|ref|XP_001949687.1|	496	0.76	279	PREDICTED: similar to CG7102 CG7102-PA	Acyrthosiphon pisum]
Unigene14867_All	740	gi|239789938|dbj|BAH71564.1|	199	0.5	156	ACYPI34668	Acyrthosiphon pisum]
Unigene14875_All	542	gi|193715996|ref|XP_001951039.1|	619	0.51	186	PREDICTED: similar to glucose dehydrogenase	Acyrthosiphon pisum]
Unigene14880_All	562	gi|193587184|ref|XP_001946129.1|	4483	0.74	288	PREDICTED: similar to beta chain spectrin	Acyrthosiphon pisum]
Unigene14886_All	350	gi|239789879|dbj|BAH71536.1|	112	0.73	145	ACYPI007022	Acyrthosiphon pisum]
Unigene14889_All	486	gi|193713944|ref|XP_001948722.1|	1490	0.5	166	PREDICTED: similar to AGAP004367-PA	Acyrthosiphon pisum]
Unigene14913_All	672	gi|193620275|ref|XP_001943333.1|	1150	0.32	70.1	PREDICTED: similar to budding uninhibited by benzimidazoles 1 homolog (S. cerevisiae) (predicted)	Acyrthosiphon pisum]
Unigene14942_All	392	gi|239789978|dbj|BAH71580.1|	287	0.67	162	ACYPI003077	Acyrthosiphon pisum]
Unigene14948_All	821	gi|193598957|ref|XP_001945713.1|	816	0.64	327	PREDICTED: similar to AGAP001111-PA	Acyrthosiphon pisum]
Unigene14951_All	1313	gi|193594262|ref|XP_001942509.1|	1092	0.41	315	PREDICTED: similar to CG12964 CG12964-PA	Acyrthosiphon pisum]
Unigene14952_All	1051	gi|193613074|ref|XP_001944033.1|	1978	0.56	331	PREDICTED: similar to ubiquitin specific proteinase	Acyrthosiphon pisum]
Unigene14962_All	430	gi|297242132|gb|ADI24739.1|	535	0.51	129	Nup98	Acyrthosiphon pisum]
Unigene14994_All	3679	gi|193613364|ref|XP_001943860.1|	1527	0.47	618	PREDICTED: similar to limkain b1	Acyrthosiphon pisum]
Unigene14999_All	2833	gi|193704690|ref|XP_001947364.1|	1897	0.57	919	PREDICTED: similar to anaphase promoting complex subunit 1	Acyrthosiphon pisum]
Unigene15002_All	1951	gi|193671601|ref|XP_001952311.1|	1285	0.6	574	PREDICTED: similar to AGAP000550-PA	Acyrthosiphon pisum]
Unigene15003_All	1648	gi|193610537|ref|XP_001945425.1|	477	0.48	439	PREDICTED: similar to AGAP001276-PA	Acyrthosiphon pisum]
Unigene15005_All	3959	gi|193664481|ref|XP_001949072.1|	2311	0.55	1373	PREDICTED: similar to CG17374 CG17374-PA	Acyrthosiphon pisum]
Unigene15009_All	1590	gi|193624934|ref|XP_001949406.1|	580	0.58	618	PREDICTED: similar to AGAP004239-PA	Acyrthosiphon pisum]
Unigene15010_All	1744	gi|193709158|ref|XP_001944282.1|	2890	0.48	293	PREDICTED: similar to myosin xv	Acyrthosiphon pisum]
Unigene15024_All	2683	gi|193603366|ref|XP_001943701.1|	1909	0.27	184	PREDICTED: similar to CG34417 CG34417-PD	Acyrthosiphon pisum]
Unigene15035_All	4116	gi|193636681|ref|XP_001947434.1|	1275	0.52	1291	PREDICTED: similar to multidrug resistance protein	Acyrthosiphon pisum]
Unigene15039_All	2642	gi|193681025|ref|XP_001947647.1|	805	0.59	817	PREDICTED: similar to kinesin-like protein a	Acyrthosiphon pisum]
Unigene15042_All	1721	gi|193669334|ref|XP_001945180.1|	693	0.61	521	PREDICTED: similar to exo70 CG7127-PA	Acyrthosiphon pisum]
Unigene15060_All	1326	gi|193669115|ref|XP_001950156.1|	453	0.56	439	PREDICTED: similar to 28S ribosomal protein S5	Acyrthosiphon pisum]
Unigene15069_All	1816	gi|193671601|ref|XP_001952311.1|	1285	0.68	695	PREDICTED: similar to AGAP000550-PA	Acyrthosiphon pisum]
Unigene15072_All	1370	gi|193661967|ref|XP_001944371.1|	837	0.54	350	PREDICTED: similar to Ventricular zone-expressed PH domain-containing protein homolog 1 (Protein melted)	Acyrthosiphon pisum]
Unigene15087_All	1460	gi|193652690|ref|XP_001946893.1|	731	0.59	367	PREDICTED: similar to CG12581 CG12581-PA	Acyrthosiphon pisum]
Unigene15088_All	2030	gi|193615587|ref|XP_001945874.1|	460	0.91	705	PREDICTED: similar to serine/threonine-protein kinase 38 (ndr2 protein kinase) isoform 2	Acyrthosiphon pisum]
Unigene15090_All	3000	gi|193613090|ref|XP_001944191.1|	1005	0.8	1123	PREDICTED: similar to GA19046-PA	Acyrthosiphon pisum]
Unigene15096_All	1351	gi|193596470|ref|XP_001949518.1|	629	0.66	506	PREDICTED: similar to GA18458-PA	Acyrthosiphon pisum]
Unigene15114_All	1786	gi|193690697|ref|XP_001944927.1|	762	0.67	338	PREDICTED: similar to polyribonucleotide nucleotidyltransferase	Acyrthosiphon pisum]
Unigene15120_All	1974	gi|239788702|dbj|BAH71019.1|	128	0.46	72	ACYPI006115	Acyrthosiphon pisum]
Unigene15123_All	1127	gi|193613134|ref|XP_001951023.1|	287	0.83	311	PREDICTED: similar to icarus CG9031-PA	Acyrthosiphon pisum]
Unigene15148_All	2155	gi|193669117|ref|XP_001946672.1|	827	0.66	874	PREDICTED: similar to peroxinectin	Acyrthosiphon pisum]
Unigene15162_All	1492	gi|193690810|ref|XP_001943632.1|	509	0.56	104	PREDICTED: similar to AGAP003930-PA	Acyrthosiphon pisum]
Unigene15172_All	2063	gi|193685986|ref|XP_001943121.1|	1028	0.3	117	PREDICTED: similar to cdc42 gtpase-activating protein	Acyrthosiphon pisum]
Unigene15174_All	2689	gi|193617750|ref|XP_001947282.1|	823	0.91	762	PREDICTED: similar to mixed lineage protein kinase	Acyrthosiphon pisum]
Unigene15193_All	1306	gi|193610620|ref|XP_001943273.1|	338	0.55	351	PREDICTED: similar to oviductin	Acyrthosiphon pisum]
Unigene15203_All	1047	gi|193641014|ref|XP_001946770.1|	504	0.62	353	PREDICTED: similar to CG5053 CG5053-PA	Acyrthosiphon pisum]
Unigene15205_All	1870	gi|193662167|ref|XP_001951401.1|	1212	0.3	112	PREDICTED: similar to cationic amino acid transporter	Acyrthosiphon pisum]
Unigene15211_All	1555	gi|193643337|ref|XP_001943339.1|	493	0.47	356	PREDICTED: similar to AGAP007732-PA	Acyrthosiphon pisum]
Unigene15213_All	1062	gi|193641185|ref|XP_001949624.1|	632	0.68	338	PREDICTED: similar to acyl-coa dehydrogenase	Acyrthosiphon pisum]
Unigene15216_All	833	gi|193676359|ref|XP_001952377.1|	278	0.47	190	PREDICTED: similar to GA19958-PA	Acyrthosiphon pisum]
Unigene15224_All	1297	gi|193678709|ref|XP_001952876.1|	1470	0.55	335	PREDICTED: similar to CG34408 CG34408-PB	Acyrthosiphon pisum]
Unigene15253_All	2033	gi|193674159|ref|XP_001950556.1|	1560	0.5	606	PREDICTED: similar to Cat eye syndrome critical region protein 2	Acyrthosiphon pisum]
Unigene15262_All	1686	gi|193709213|ref|XP_001943582.1|	573	0.52	565	PREDICTED: similar to sucrase	Acyrthosiphon pisum]
Unigene15275_All	1764	gi|193598893|ref|XP_001952235.1|	370	0.49	267	PREDICTED: similar to AGAP006142-PA	Acyrthosiphon pisum]
Unigene15285_All	1201	gi|193671787|ref|XP_001949158.1|	378	0.38	187	PREDICTED: similar to Protein FAM82A	Acyrthosiphon pisum]
Unigene15307_All	1904	gi|193589566|ref|XP_001946242.1|	1154	0.48	398	PREDICTED: similar to Usher syndrome 1G protein	Acyrthosiphon pisum]
Unigene15309_All	2072	gi|193697687|ref|XP_001948504.1|	878	0.71	1033	PREDICTED: similar to CG9095 CG9095-PB	Acyrthosiphon pisum]
Unigene15311_All	1670	gi|193591849|ref|XP_001948599.1|	433	0.52	462	PREDICTED: similar to NitFhit family member (nft-1)	Acyrthosiphon pisum]
Unigene15322_All	1928	gi|193606251|ref|XP_001951022.1|	443	0.41	348	PREDICTED: similar to Rabenosyn CG8506-PA	Acyrthosiphon pisum]
Unigene15338_All	879	gi|193627513|ref|XP_001944135.1|	1605	0.72	108	PREDICTED: similar to outspread	Acyrthosiphon pisum]
Unigene15342_All	1193	gi|193620452|ref|XP_001947579.1|	713	0.59	298	PREDICTED: similar to AGAP009566-PA	Acyrthosiphon pisum]
Unigene15351_All	1708	gi|193615453|ref|XP_001943086.1|	405	0.47	377	PREDICTED: similar to CG2061 CG2061-PA	Acyrthosiphon pisum]
Unigene15356_All	2116	gi|193664527|ref|XP_001948490.1|	638	0.75	1000	PREDICTED: similar to AGAP003784-PA	Acyrthosiphon pisum]
Unigene15385_All	1782	gi|193676221|ref|XP_001942938.1|	646	0.85	728	PREDICTED: similar to GA18350-PA	Acyrthosiphon pisum]
Unigene15391_All	1039	gi|193662021|ref|XP_001948157.1|	330	0.47	221	PREDICTED: similar to fatty acid hydroxylase	Acyrthosiphon pisum]
Unigene15393_All	1535	gi|193690888|ref|XP_001950713.1|	706	0.8	812	PREDICTED: similar to 77 kDa echinoderm microtubule-associated protein	Acyrthosiphon pisum]
Unigene15403_All	1088	gi|193587398|ref|XP_001945357.1|	973	0.32	105	PREDICTED: similar to chriz	Acyrthosiphon pisum]
Unigene15411_All	312	gi|193575637|ref|XP_001944013.1|	404	0.36	55.1	PREDICTED: similar to F57G4.9	Acyrthosiphon pisum]
Unigene15429_All	1619	gi|193594308|ref|XP_001948130.1|	466	0.57	361	PREDICTED: similar to glycosyl transferase	Acyrthosiphon pisum]
Unigene15468_All	824	gi|239789417|dbj|BAH71334.1|	178	0.33	82.8	ACYPI006815	Acyrthosiphon pisum]
Unigene15484_All	1457	gi|239788919|dbj|BAH71114.1|	171	0.51	93.2	ACYPI006373	Acyrthosiphon pisum]
Unigene15488_All	876	gi|193688205|ref|XP_001942661.1|	575	0.53	264	PREDICTED: similar to AGAP009403-PA	Acyrthosiphon pisum]
Unigene15495_All	1268	gi|193624932|ref|XP_001949363.1|	831	0.48	358	PREDICTED: similar to RBD protein	Acyrthosiphon pisum]
Unigene15496_All	2311	gi|193697655|ref|XP_001946118.1|	1184	0.56	864	PREDICTED: similar to rCG61559	Acyrthosiphon pisum]
Unigene15503_All	1210	gi|193636387|ref|XP_001948292.1|	573	0.52	350	PREDICTED: similar to Thymus high mobility group box protein TOX	Acyrthosiphon pisum]
Unigene15521_All	978	gi|193634327|ref|XP_001948615.1|	416	0.43	157	PREDICTED: similar to polycomb protein	Acyrthosiphon pisum]
Unigene15533_All	2492	gi|193645758|ref|XP_001952601.1|	1378	0.47	681	PREDICTED: similar to CG32000 CG32000-PH	Acyrthosiphon pisum]
Unigene15536_All	647	gi|193641171|ref|XP_001947735.1|	138	0.53	125	PREDICTED: similar to mitochondrial 28S ribosomal protein S14 (s14mt)	Acyrthosiphon pisum]
Unigene15547_All	1602	gi|193652345|ref|XP_001947146.1|	1326	0.47	468	PREDICTED: similar to LOC494817 protein	Acyrthosiphon pisum]
Unigene15573_All	757	gi|193579958|ref|XP_001951407.1|	711	0.8	348	PREDICTED: similar to armadillo repeat containing 8	Acyrthosiphon pisum]
Unigene15584_All	1091	gi|193695205|ref|XP_001946114.1|	368	0.94	514	PREDICTED: similar to cAMP-dependent protein kinase C1	Acyrthosiphon pisum]
Unigene15592_All	1216	gi|193603424|ref|XP_001947377.1|	319	0.46	245	PREDICTED: similar to lethal (3) neo38 CG6930-PB	Acyrthosiphon pisum]
Unigene15596_All	1573	gi|193697829|ref|XP_001945084.1|	540	0.44	389	PREDICTED: similar to organic cation transporter	Acyrthosiphon pisum]
Unigene15597_All	919	gi|193636528|ref|XP_001947537.1|	258	0.42	221	PREDICTED: similar to soldier-specific protein-1	Acyrthosiphon pisum]
Unigene15635_All	695	gi|193605909|ref|XP_001947181.1|	654	0.57	183	PREDICTED: similar to XK-related protein 6	Acyrthosiphon pisum]
Unigene15643_All	710	gi|193624978|ref|XP_001946538.1|	290	0.54	205	PREDICTED: similar to AGAP010728-PA	Acyrthosiphon pisum]
Unigene15655_All	941	gi|193697839|ref|XP_001946737.1|	333	0.4	156	PREDICTED: similar to CG5174 CG5174-PA	Acyrthosiphon pisum]
Unigene15659_All	948	gi|193713890|ref|XP_001949433.1|	1006	0.47	249	PREDICTED: similar to Coiled-coil domain-containing protein 132	Acyrthosiphon pisum]
Unigene15660_All	1881	gi|193657369|ref|XP_001948827.1|	750	0.3	335	PREDICTED: similar to SET and MYND domain containing 4	Acyrthosiphon pisum]
Unigene15661_All	844	gi|193582369|ref|XP_001950471.1|	285	0.41	184	PREDICTED: similar to GA16333-PA	Acyrthosiphon pisum]
Unigene15679_All	1383	gi|193716096|ref|XP_001952582.1|	3157	0.34	67.8	PREDICTED: similar to chromaffin granule amine transporter	Acyrthosiphon pisum]
Unigene15681_All	790	gi|239791298|dbj|BAH72134.1|	230	0.43	169	ACYPI010120	Acyrthosiphon pisum]
Unigene15686_All	785	gi|193678780|ref|XP_001951493.1|	192	0.64	241	PREDICTED: similar to CG5059 CG5059-PA	Acyrthosiphon pisum]
Unigene15688_All	574	gi|193657175|ref|XP_001943616.1|	856	0.62	186	PREDICTED: similar to trehalose 6-phosphate synthase	Acyrthosiphon pisum]
Unigene15693_All	1515	gi|193683390|ref|XP_001944820.1|	522	0.95	570	PREDICTED: similar to AGAP006270-PA isoform 1	Acyrthosiphon pisum]
Unigene15698_All	702	gi|193603402|ref|XP_001946997.1|	565	0.53	158	PREDICTED: similar to CG14168 CG14168-PA	Acyrthosiphon pisum]
Unigene15701_All	1022	gi|193709244|ref|XP_001946981.1|	421	0.36	189	PREDICTED: similar to BTB (POZ) domain containing 2	Acyrthosiphon pisum]
Unigene15732_All	828	gi|193613150|ref|XP_001944471.1|	400	0.57	232	PREDICTED: similar to Mitochondrial translational release factor 1-like	Acyrthosiphon pisum]
Unigene15737_All	623	gi|193688255|ref|XP_001945800.1|	410	0.55	206	PREDICTED: similar to SH2 domain containing 4A	Acyrthosiphon pisum]
Unigene15739_All	1741	gi|193606089|ref|XP_001948083.1|	263	0.39	155	PREDICTED: similar to transcription factor BmEts	Acyrthosiphon pisum]
Unigene15759_All	702	gi|193615505|ref|XP_001948434.1|	651	0.82	221	PREDICTED: similar to adducin	Acyrthosiphon pisum]
Unigene15762_All	664	gi|193702201|ref|XP_001944064.1|	688	0.64	317	PREDICTED: similar to eIF3-S9	Acyrthosiphon pisum]
Unigene15770_All	827	gi|239791870|dbj|BAH72346.1|	318	0.66	299	ACYPI008879	Acyrthosiphon pisum]
Unigene15772_All	1582	gi|193573549|ref|XP_001947462.1|	162	0.45	121	PREDICTED: similar to orcokinin precursor 4	Acyrthosiphon pisum]
Unigene15773_All	791	gi|193676225|ref|XP_001943238.1|	198	0.26	57	PREDICTED: hypothetical protein	Acyrthosiphon pisum]
Unigene15775_All	506	gi|193620179|ref|XP_001943709.1|	404	0.52	179	PREDICTED: similar to phosphatidylserine decarboxylase	Acyrthosiphon pisum]
Unigene15779_All	811	gi|193713597|ref|XP_001944392.1|	1072	0.74	251	PREDICTED: similar to CG32138 CG32138-PB	Acyrthosiphon pisum]
Unigene15785_All	441	gi|193688158|ref|XP_001946160.1|	542	0.47	64.3	PREDICTED: similar to MGC81406 protein	Acyrthosiphon pisum]
Unigene15788_All	3407	gi|193709158|ref|XP_001944282.1|	2890	0.92	1004	PREDICTED: similar to myosin xv	Acyrthosiphon pisum]
Unigene15796_All	506	gi|193615455|ref|XP_001943156.1|	294	0.58	184	PREDICTED: hypothetical protein	Acyrthosiphon pisum]
Unigene15799_All	832	gi|239789038|dbj|BAH71168.1|	266	0.42	209	ACYPI005277	Acyrthosiphon pisum]
Unigene15804_All	1367	gi|193702187|ref|XP_001942534.1|	501	0.7	637	PREDICTED: similar to chromaffin granule amine transporter	Acyrthosiphon pisum]
Unigene15813_All	795	gi|193587043|ref|XP_001944940.1|	1173	0.32	94	PREDICTED: similar to Dynactin subunit 1 (150 kDa dynein-associated polypeptide) (DP-150) (DAP-150) (Protein glued)	Acyrthosiphon pisum]
Unigene15841_All	1072	gi|193666807|ref|XP_001950074.1|	409	0.62	281	PREDICTED: similar to homer	Acyrthosiphon pisum]
Unigene15846_All	1274	gi|239792592|dbj|BAH72622.1|	189	0.88	340	ACYPI000776	Acyrthosiphon pisum]
Unigene15855_All	1014	gi|239791444|dbj|BAH72187.1|	239	0.37	145	ACYPI003392	Acyrthosiphon pisum]
Unigene15858_All	1089	gi|193669080|ref|XP_001943832.1|	515	0.47	350	PREDICTED: similar to AGAP001236-PA	Acyrthosiphon pisum]
Unigene15861_All	1071	gi|193709059|ref|XP_001946925.1|	312	0.56	355	PREDICTED: similar to Ribonuclease H2 subunit A (RNase H2 subunit A) (Ribonuclease HI subunit A) (Ribonuclease HI large subunit) (RNase HI large subunit)	Acyrthosiphon pisum]
Unigene15870_All	1552	gi|193591953|ref|XP_001946753.1|	324	0.57	130	PREDICTED: similar to IP13591p	Acyrthosiphon pisum]
Unigene15886_All	2356	gi|193620315|ref|XP_001945213.1|	760	0.64	963	PREDICTED: similar to AGAP002638-PA	Acyrthosiphon pisum]
Unigene15889_All	881	gi|239799279|dbj|BAH70568.1|	279	0.47	217	ACYPI002360	Acyrthosiphon pisum]
Unigene15890_All	979	gi|193598957|ref|XP_001945713.1|	816	0.61	418	PREDICTED: similar to AGAP001111-PA	Acyrthosiphon pisum]
Unigene15895_All	1120	gi|193579936|ref|XP_001950765.1|	564	0.45	209	PREDICTED: similar to juvenile hormone esterase	Acyrthosiphon pisum]
Unigene15897_All	1463	gi|193636603|ref|XP_001945056.1|	657	0.54	213	PREDICTED: similar to MGC115661 protein	Acyrthosiphon pisum]
Unigene15906_All	1072	gi|193634184|ref|XP_001948572.1|	259	0.58	296	PREDICTED: similar to AGAP002536-PA	Acyrthosiphon pisum]
Unigene15925_All	1204	gi|193627349|ref|XP_001946355.1|	945	0.52	271	PREDICTED: similar to vacuolar protein sorting	Acyrthosiphon pisum]
Unigene15932_All	1853	gi|193575609|ref|XP_001952583.1|	573	0.64	753	PREDICTED: similar to tripartite motif-containing 23	Acyrthosiphon pisum]
Unigene15955_All	1680	gi|193648093|ref|XP_001948862.1|	556	0.46	442	PREDICTED: similar to Putative phospholipase B-like 2 precursor (Lamina ancestor homolog 2) (LAMA-like protein 2) (76 kDa protein) (p76) (66.3 kDa protein)	Acyrthosiphon pisum]
Unigene15968_All	1097	gi|193673986|ref|XP_001951034.1|	545	0.54	282	PREDICTED: similar to cytochrome P450	Acyrthosiphon pisum]
Unigene15976_All	1619	gi|193652393|ref|XP_001950009.1|	477	0.55	179	PREDICTED: similar to broad	Acyrthosiphon pisum]
Unigene15985_All	751	gi|193700031|ref|XP_001947818.1|	477	0.79	322	PREDICTED: similar to membrane traffic protein	Acyrthosiphon pisum]
Unigene15990_All	1064	gi|193687042|ref|XP_001949862.1|	435	0.63	470	PREDICTED: similar to moladietz CG4482-PD	Acyrthosiphon pisum]
Unigene15996_All	1105	gi|193606005|ref|XP_001947980.1|	648	0.34	166	PREDICTED: similar to CG31716 CG31716-PG	Acyrthosiphon pisum]
Unigene15997_All	1725	gi|193579984|ref|XP_001943202.1|	704	0.73	649	PREDICTED: similar to GA18075-PA	Acyrthosiphon pisum]
Unigene16021_All	1335	gi|193662120|ref|XP_001950179.1|	408	0.53	462	PREDICTED: similar to DNA primase	Acyrthosiphon pisum]
Unigene16038_All	1417	gi|193610462|ref|XP_001942514.1|	627	0.54	462	PREDICTED: similar to CG32091 CG32091-PB	Acyrthosiphon pisum]
Unigene16050_All	1861	gi|193647976|ref|XP_001944097.1|	2152	0.59	635	PREDICTED: similar to thyroid hormone receptor-associated protein	Acyrthosiphon pisum]
Unigene16051_All	1631	gi|193580238|ref|XP_001947173.1|	478	0.54	514	PREDICTED: similar to GA21065-PA	Acyrthosiphon pisum]
Unigene16052_All	697	gi|193603470|ref|XP_001949019.1|	519	0.61	243	PREDICTED: similar to molting fluid carboxypeptidase A	Acyrthosiphon pisum]
Unigene16055_All	764	gi|193636603|ref|XP_001945056.1|	657	0.53	265	PREDICTED: similar to MGC115661 protein	Acyrthosiphon pisum]
Unigene16065_All	1083	gi|193645837|ref|XP_001944809.1|	333	0.76	526	PREDICTED: similar to CG8078 CG8078-PA	Acyrthosiphon pisum]
Unigene16078_All	1275	gi|193683573|ref|XP_001946512.1|	499	0.45	379	PREDICTED: similar to CG8503 CG8503-PA	Acyrthosiphon pisum]
Unigene16082_All	1990	gi|193676502|ref|XP_001943410.1|	681	0.43	430	PREDICTED: similar to WD repeat-containing protein 91	Acyrthosiphon pisum]
Unigene16084_All	469	gi|193683297|ref|XP_001943681.1|	521	0.46	149	PREDICTED: similar to glucosyl/glucuronosyl transferases	Acyrthosiphon pisum]
Unigene16087_All	499	gi|193654821|ref|XP_001950641.1|	544	0.46	149	PREDICTED: similar to GA11126-PA	Acyrthosiphon pisum]
Unigene16138_All	863	gi|193596589|ref|XP_001948647.1|	1951	0.82	308	PREDICTED: similar to GA14409-PA	Acyrthosiphon pisum]
Unigene16176_All	265	gi|193605971|ref|XP_001944790.1|	553	0.78	66.2	PREDICTED: similar to transketolase-like 2	Acyrthosiphon pisum]
Unigene16193_All	497	gi|193718365|ref|XP_001952392.1|	569	0.68	223	PREDICTED: similar to pyrroline-5-carboxylate dehydrogenase	Acyrthosiphon pisum]
Unigene16255_All	325	gi|193606073|ref|XP_001946878.1|	278	0.54	116	PREDICTED: similar to Osiris 12 CG1154-PA	Acyrthosiphon pisum]
Unigene16272_All	540	gi|193606151|ref|XP_001944078.1|	953	0.91	105	PREDICTED: similar to vinculin	Acyrthosiphon pisum]
Unigene16277_All	256	gi|239790625|dbj|BAH71862.1|	170	0.57	106	ACYPI004550	Acyrthosiphon pisum]
Unigene16293_All	295	gi|193610563|ref|XP_001947126.1|	1093	0.8	150	PREDICTED: similar to RhoGAP93B CG3421-PA	Acyrthosiphon pisum]
Unigene16309_All	1983	gi|193587390|ref|XP_001944941.1|	408	0.5	273	PREDICTED: similar to membrane-associated ring finger (C3HC4) 8	Acyrthosiphon pisum]
Unigene16390_All	398	gi|193606179|ref|XP_001946346.1|	604	0.65	179	PREDICTED: similar to pleiomorphic adenoma gene 1	Acyrthosiphon pisum]
Unigene16398_All	728	gi|241896891|ref|NP_001155916.1|	309	0.64	240	L-3-hydroxyacyl-Coenzyme A dehydrogenase	Acyrthosiphon pisum]
Unigene16399_All	836	gi|193645781|ref|XP_001950724.1|	254	0.36	150	PREDICTED: similar to takeout/JHBP-like protein	Acyrthosiphon pisum]
Unigene16408_All	703	gi|193709120|ref|XP_001949048.1|	1260	0.61	174	PREDICTED: similar to echinoid CG12676-PA	Acyrthosiphon pisum]
Unigene16430_All	380	gi|239788614|dbj|BAH70979.1|	222	0.65	73.2	ACYPI009963	Acyrthosiphon pisum]
Unigene16467_All	1167	gi|193676195|ref|XP_001952273.1|	391	0.53	206	PREDICTED: similar to RGP1 retrograde golgi transport homolog	Acyrthosiphon pisum]
Unigene16489_All	237	gi|193627464|ref|XP_001951169.1|	590	0.62	84.3	PREDICTED: similar to CG32721 CG32721-PA	Acyrthosiphon pisum]
Unigene16577_All	694	gi|193683746|ref|XP_001950805.1|	911	0.86	407	PREDICTED: similar to alpha actinin CG4376-PC isoform 3	Acyrthosiphon pisum]
Unigene16580_All	694	gi|193690888|ref|XP_001950713.1|	706	0.78	251	PREDICTED: similar to 77 kDa echinoderm microtubule-associated protein	Acyrthosiphon pisum]
Unigene16597_All	393	gi|229577161|ref|NP_001153316.1|	597	0.39	65.1	large subunit GTPase 1 homolog	Acyrthosiphon pisum]
Unigene16601_All	910	gi|193596697|ref|XP_001948686.1|	201	0.53	212	PREDICTED: similar to CG10993-like protein	Acyrthosiphon pisum]
Unigene16612_All	276	gi|193636433|ref|XP_001950956.1|	707	0.88	163	PREDICTED: similar to abc transporter	Acyrthosiphon pisum]
Unigene16623_All	452	gi|193624740|ref|XP_001946823.1|	641	0.34	101	PREDICTED: similar to FNBP4 protein	Acyrthosiphon pisum]
Unigene16644_All	1180	gi|193662261|ref|XP_001951143.1|	472	0.47	328	PREDICTED: similar to CG15094 CG15094-PA	Acyrthosiphon pisum]
Unigene16655_All	443	gi|193627332|ref|XP_001945431.1|	497	0.69	223	PREDICTED: similar to CG4089 CG4089-PA	Acyrthosiphon pisum]
Unigene16667_All	391	gi|193697811|ref|XP_001943129.1|	1023	0.63	54.7	PREDICTED: similar to calcium-transporting atpase sarcoplasmic/endoplasmic reticulum type (calcium pump)	Acyrthosiphon pisum]
Unigene16728_All	466	gi|193587259|ref|XP_001945204.1|	560	0.67	160	PREDICTED: similar to Van Gogh CG8075-PA	Acyrthosiphon pisum]
Unigene16734_All	1587	gi|193685959|ref|XP_001952668.1|	637	0.3	193	PREDICTED: similar to GA16329-PA	Acyrthosiphon pisum]
Unigene16745_All	964	gi|193596619|ref|XP_001952290.1|	308	0.51	184	PREDICTED: similar to ap endonuclease	Acyrthosiphon pisum]
Unigene16746_All	1080	gi|193577879|ref|XP_001946293.1|	1442	0.47	147	PREDICTED: similar to CG31510 CG31510-PA	Acyrthosiphon pisum]
Unigene16783_All	749	gi|193662177|ref|XP_001951756.1|	766	0.56	122	PREDICTED: similar to kinesin-like protein a	Acyrthosiphon pisum]
Unigene16842_All	797	gi|193636405|ref|XP_001949334.1|	2233	0.34	133	PREDICTED: similar to mical	Acyrthosiphon pisum]
Unigene16854_All	230	gi|193709302|ref|XP_001951658.1|	264	0.48	58.2	PREDICTED: similar to osiris 9	Acyrthosiphon pisum]
Unigene16939_All	1389	gi|193627193|ref|XP_001952497.1|	763	0.64	483	PREDICTED: similar to Pantothenate kinase 4 (Pantothenic acid kinase 4) (hPanK4)	Acyrthosiphon pisum]
Unigene16959_All	311	gi|193704452|ref|XP_001951512.1|	154	0.43	63.5	PREDICTED: hypothetical protein	Acyrthosiphon pisum]
Unigene16963_All	678	gi|193693010|ref|XP_001950596.1|	766	0.77	105	PREDICTED: similar to zinc metalloprotease	Acyrthosiphon pisum]
Unigene16985_All	2141	gi|193624774|ref|XP_001944677.1|	939	0.55	446	PREDICTED: similar to CG2467 CG2467-PA	Acyrthosiphon pisum]
Unigene16997_All	666	gi|193693026|ref|XP_001949990.1|	298	0.34	102	PREDICTED: similar to AGAP004200-PA	Acyrthosiphon pisum]
Unigene17003_All	413	gi|193624702|ref|XP_001947679.1|	658	0.84	176	PREDICTED: similar to peroxisomal membrane protein 70 abcd3	Acyrthosiphon pisum]
Unigene17014_All	340	gi|193683355|ref|XP_001950643.1|	564	0.6	80.9	PREDICTED: similar to LOC495045 protein	Acyrthosiphon pisum]
Unigene17023_All	1876	gi|193579936|ref|XP_001950765.1|	564	0.49	565	PREDICTED: similar to juvenile hormone esterase	Acyrthosiphon pisum]
Unigene17025_All	373	gi|193598909|ref|XP_001942959.1|	733	0.43	131	PREDICTED: similar to AGAP006988-PA	Acyrthosiphon pisum]
Unigene17033_All	550	gi|193700116|ref|XP_001943361.1|	447	0.44	152	PREDICTED: similar to AGAP000261-PA	Acyrthosiphon pisum]
Unigene17058_All	666	gi|193575633|ref|XP_001943533.1|	458	0.4	155	PREDICTED: similar to Zinc finger protein 271 (Zinc finger protein 7) (HZF7) (Zinc finger protein ZNFphex133) (Epstein-Barr virus-induced zinc finger protein) (ZNF-EB) (CT-ZFP48) (Zinc finger protein dp) (ZNF-dp)	Acyrthosiphon pisum]
Unigene17103_All	1336	gi|193620285|ref|XP_001943662.1|	382	0.52	408	PREDICTED: similar to AGAP008941-PA	Acyrthosiphon pisum]
Unigene17111_All	266	gi|193690922|ref|XP_001952163.1|	588	0.63	128	PREDICTED: similar to sucrase	Acyrthosiphon pisum]
Unigene17119_All	1078	gi|193706865|ref|XP_001945699.1|	598	0.62	414	PREDICTED: similar to leucine-rich repeat-containing protein 4B	Acyrthosiphon pisum]
Unigene17121_All	2465	gi|193586961|ref|XP_001951159.1|	632	0.27	218	PREDICTED: similar to AGAP003802-PA	Acyrthosiphon pisum]
Unigene17122_All	527	gi|239791366|dbj|BAH72158.1|	139	0.47	124	ACYPI001055	Acyrthosiphon pisum]
Unigene17125_All	1141	gi|193659734|ref|XP_001943504.1|	1575	0.33	119	PREDICTED: similar to AGAP008825-PA	Acyrthosiphon pisum]
Unigene17131_All	218	gi|239789161|dbj|BAH71222.1|	148	0.59	72.8	ACYPI004835	Acyrthosiphon pisum]
Unigene17134_All	607	gi|193610547|ref|XP_001945652.1|	469	0.5	181	PREDICTED: similar to CG3556 CG3556-PA	Acyrthosiphon pisum]
Unigene17136_All	300	gi|193606011|ref|XP_001942745.1|	927	0.77	156	PREDICTED: similar to ras gtpase activating protein	Acyrthosiphon pisum]
Unigene17151_All	335	gi|193688213|ref|XP_001943683.1|	552	0.72	173	PREDICTED: similar to AGAP000971-PA	Acyrthosiphon pisum]
Unigene17162_All	476	gi|193657415|ref|XP_001951489.1|	603	0.5	135	PREDICTED: similar to CG34449 CG34449-PB	Acyrthosiphon pisum]
Unigene17185_All	522	gi|193624852|ref|XP_001943664.1|	874	0.47	160	PREDICTED: similar to AGAP001590-PA	Acyrthosiphon pisum]
Unigene17218_All	623	gi|193627448|ref|XP_001946766.1|	390	0.36	138	PREDICTED: hypothetical protein	Acyrthosiphon pisum]
Unigene17225_All	1618	gi|193620462|ref|XP_001951750.1|	260	0.68	386	PREDICTED: similar to Der1-like domain family member 1	Acyrthosiphon pisum]
Unigene17240_All	1347	gi|193664590|ref|XP_001942708.1|	645	0.6	489	PREDICTED: similar to lots wife CG33968-PA	Acyrthosiphon pisum]
Unigene17255_All	524	gi|193683746|ref|XP_001950805.1|	911	0.87	315	PREDICTED: similar to alpha actinin CG4376-PC isoform 3	Acyrthosiphon pisum]
Unigene17267_All	493	gi|193713597|ref|XP_001944392.1|	1072	0.8	172	PREDICTED: similar to CG32138 CG32138-PB	Acyrthosiphon pisum]
Unigene17303_All	355	gi|193678715|ref|XP_001942991.1|	859	0.58	114	PREDICTED: similar to CG3822 CG3822-PA	Acyrthosiphon pisum]
Unigene17308_All	282	gi|193587079|ref|XP_001947773.1|	514	0.48	52	PREDICTED: similar to pancreatic lipase related protein 1	Acyrthosiphon pisum]
Unigene17359_All	1200	gi|193590614|ref|XP_001948329.1|	523	0.37	236	PREDICTED: similar to sugar transporter	Acyrthosiphon pisum]
Unigene17361_All	1340	gi|239788828|dbj|BAH71075.1|	310	0.53	256	ACYPI007990	Acyrthosiphon pisum]
Unigene17430_All	422	gi|239789980|dbj|BAH71581.1|	180	0.93	197	ACYPI002480	Acyrthosiphon pisum]
Unigene17443_All	2623	gi|193641068|ref|XP_001945783.1|	533	0.61	611	PREDICTED: similar to spinster CG8428-PD	Acyrthosiphon pisum]
Unigene17450_All	671	gi|193676289|ref|XP_001945564.1|	355	0.39	162	PREDICTED: similar to CG17257 CG17257-PB	Acyrthosiphon pisum]
Unigene17464_All	935	gi|193583632|ref|XP_001946238.1|	599	0.58	181	PREDICTED: similar to arc CG6741-PB	Acyrthosiphon pisum]
Unigene17465_All	365	gi|193666976|ref|XP_001945178.1|	470	0.5	74.3	PREDICTED: similar to GA15430-PA	Acyrthosiphon pisum]
Unigene17469_All	682	gi|193620141|ref|XP_001952665.1|	623	0.53	266	PREDICTED: similar to CG9518 CG9518-PA	Acyrthosiphon pisum]
Unigene17497_All	560	gi|193573502|ref|XP_001943796.1|	737	0.81	313	PREDICTED: similar to DEAD box ATP-dependent RNA helicase	Acyrthosiphon pisum]
Unigene17506_All	541	gi|193652377|ref|XP_001950584.1|	224	0.92	299	PREDICTED: similar to Rab-protein 8 CG8287-PA	Acyrthosiphon pisum]
Unigene17513_All	657	gi|239790444|dbj|BAH71783.1|	329	0.88	330	ACYPI009395	Acyrthosiphon pisum]
Unigene17518_All	904	gi|193652452|ref|XP_001949070.1|	490	0.69	367	PREDICTED: similar to succinic semialdehyde dehydrogenase isoform 2	Acyrthosiphon pisum]
Unigene17520_All	1130	gi|193613280|ref|XP_001942691.1|	5642	0.5	232	PREDICTED: similar to Unc-89 CG33519-PB	Acyrthosiphon pisum]
Unigene17538_All	387	gi|239793030|dbj|BAH72780.1|	263	0.57	172	ACYPI003344	Acyrthosiphon pisum]
Unigene17543_All	721	gi|193657089|ref|XP_001945615.1|	1360	0.61	298	PREDICTED: similar to guanylate cyclase	Acyrthosiphon pisum]
Unigene17554_All	454	gi|193582514|ref|XP_001950267.1|	606	0.83	270	PREDICTED: similar to serine protease	Acyrthosiphon pisum]
Unigene17562_All	681	gi|239799358|dbj|BAH70603.1|	137	0.47	135	ACYPI005265	Acyrthosiphon pisum]
Unigene17564_All	665	gi|193603402|ref|XP_001946997.1|	565	0.53	99.8	PREDICTED: similar to CG14168 CG14168-PA	Acyrthosiphon pisum]
Unigene17573_All	1101	gi|193620450|ref|XP_001950773.1|	403	0.93	523	PREDICTED: similar to GA11107-PA	Acyrthosiphon pisum]
Unigene17574_All	606	gi|239793015|dbj|BAH72774.1|	242	0.31	68.2	ACYPI008699	Acyrthosiphon pisum]
Unigene17575_All	612	gi|193678766|ref|XP_001945232.1|	894	0.73	264	PREDICTED: similar to AGAP001315-PB	Acyrthosiphon pisum]
Unigene17620_All	561	gi|193709158|ref|XP_001944282.1|	2890	0.77	79	PREDICTED: similar to myosin xv	Acyrthosiphon pisum]
Unigene17631_All	1235	gi|193618018|ref|XP_001948435.1|	730	0.59	429	PREDICTED: similar to ns1 binding protein	Acyrthosiphon pisum]
Unigene17665_All	854	gi|239788248|dbj|BAH70812.1|	315	0.37	77	ACYPI001947	Acyrthosiphon pisum]
Unigene17683_All	1496	gi|193704514|ref|XP_001944340.1|	673	0.65	573	PREDICTED: similar to Srp54 CG4602-PA	Acyrthosiphon pisum]
Unigene17705_All	734	gi|193690721|ref|XP_001948117.1|	518	0.37	173	PREDICTED: similar to glucosyl/glucuronosyl transferases	Acyrthosiphon pisum]
Unigene17727_All	709	gi|193636401|ref|XP_001949066.1|	189	0.55	202	PREDICTED: similar to GA10259-PA	Acyrthosiphon pisum]
Unigene17740_All	551	gi|193664775|ref|XP_001947747.1|	1739	0.79	327	PREDICTED: similar to Collagen alpha-2(IV) chain	Acyrthosiphon pisum]
Unigene17744_All	670	gi|193596470|ref|XP_001949518.1|	629	0.55	269	PREDICTED: similar to GA18458-PA	Acyrthosiphon pisum]
Unigene17772_All	822	gi|193594179|ref|XP_001946474.1|	761	0.57	306	PREDICTED: similar to AGAP008833-PA	Acyrthosiphon pisum]
Unigene17790_All	725	gi|193676203|ref|XP_001951822.1|	688	0.87	218	PREDICTED: similar to fushi tarazu repressor	Acyrthosiphon pisum]
Unigene17831_All	1765	gi|193676281|ref|XP_001945508.1|	507	0.56	353	PREDICTED: similar to Excitatory amino acid transporter 2 CG3159-PA	Acyrthosiphon pisum]
Unigene17832_All	497	gi|239789294|dbj|BAH71278.1|	171	0.94	243	ACYPI000585	Acyrthosiphon pisum]
Unigene17833_All	442	gi|193582383|ref|XP_001951255.1|	91	0.93	174	PREDICTED: similar to Lsm5 protein	Acyrthosiphon pisum]
Unigene17844_All	465	gi|193622536|ref|XP_001948390.1|	1259	0.31	63.2	PREDICTED: similar to mCG16334	Acyrthosiphon pisum]
Unigene17848_All	419	gi|193685945|ref|XP_001952642.1|	759	0.67	145	PREDICTED: similar to LOC540660 protein	Acyrthosiphon pisum]
Unigene17901_All	264	gi|193582506|ref|XP_001949912.1|	516	0.6	104	PREDICTED: similar to fidipidine	Acyrthosiphon pisum]
Unigene17916_All	475	gi|193657175|ref|XP_001943616.1|	856	0.72	203	PREDICTED: similar to trehalose 6-phosphate synthase	Acyrthosiphon pisum]
Unigene17928_All	470	gi|193634136|ref|XP_001947138.1|	517	0.71	259	PREDICTED: similar to sialin	Acyrthosiphon pisum]
Unigene17941_All	1787	gi|193598907|ref|XP_001942908.1|	681	0.61	632	PREDICTED: similar to AGAP010782-PA	Acyrthosiphon pisum]
Unigene17945_All	601	gi|239792354|dbj|BAH72530.1|	110	0.99	246	ACYPI009324	Acyrthosiphon pisum]
Unigene17955_All	693	gi|193603384|ref|XP_001944408.1|	368	0.33	82.8	PREDICTED: similar to coiled-coil domain containing 97	Acyrthosiphon pisum]
Unigene17956_All	822	gi|193716125|ref|XP_001943642.1|	438	0.45	108	PREDICTED: similar to protein kinase A anchoring protein	Acyrthosiphon pisum]
Unigene17958_All	887	gi|193625103|ref|XP_001948898.1|	469	0.43	219	PREDICTED: similar to AGAP002488-PA	Acyrthosiphon pisum]
Unigene17959_All	1201	gi|193704494|ref|XP_001943000.1|	681	0.68	590	PREDICTED: similar to Rapgap1 CG34374-PD	Acyrthosiphon pisum]
Unigene17969_All	680	gi|193636421|ref|XP_001949655.1|	454	0.89	431	PREDICTED: similar to A disintegrin and metalloproteinase with thrombospondin motifs like	Acyrthosiphon pisum]
Unigene17992_All	515	gi|193617787|ref|XP_001946434.1|	183	0.58	159	PREDICTED: similar to 2310010M24Rik protein	Acyrthosiphon pisum]
Unigene18010_All	408	gi|193647921|ref|XP_001946610.1|	711	0.45	52.8	PREDICTED: hypothetical protein	Acyrthosiphon pisum]
Unigene18054_All	580	gi|193700116|ref|XP_001943361.1|	447	0.47	170	PREDICTED: similar to AGAP000261-PA	Acyrthosiphon pisum]
Unigene18096_All	828	gi|193683460|ref|XP_001946560.1|	1585	0.4	223	PREDICTED: similar to transcription factor castor (protein ming)	Acyrthosiphon pisum]
Unigene18116_All	838	gi|239788622|dbj|BAH70983.1|	236	0.59	281	ACYPI004489	Acyrthosiphon pisum]
Unigene18117_All	592	gi|239790397|dbj|BAH71763.1|	317	0.56	170	ACYPI005314	Acyrthosiphon pisum]
Unigene18121_All	277	gi|193690717|ref|XP_001944335.1|	440	0.44	76.6	PREDICTED: similar to glucosyl/glucuronosyl transferases	Acyrthosiphon pisum]
Unigene18132_All	557	gi|193650217|ref|XP_001951113.1|	1451	0.8	328	PREDICTED: similar to dual oxidase 1	Acyrthosiphon pisum]
Unigene18171_All	720	gi|239788992|dbj|BAH71146.1|	177	0.45	145	ACYPI006840	Acyrthosiphon pisum]
Unigene18184_All	736	gi|239790198|dbj|BAH71675.1|	175	0.64	243	ACYPI004968	Acyrthosiphon pisum]
Unigene18185_All	686	gi|193676430|ref|XP_001946003.1|	995	0.86	358	PREDICTED: similar to CG9467 CG9467-PA	Acyrthosiphon pisum]
Unigene18190_All	1011	gi|193690597|ref|XP_001945953.1|	853	0.54	362	PREDICTED: similar to Ephexin CG3799-PA	Acyrthosiphon pisum]
Unigene18203_All	456	gi|239791236|dbj|BAH72112.1|	210	0.46	101	ACYPI002017	Acyrthosiphon pisum]
Unigene18207_All	319	gi|193610462|ref|XP_001942514.1|	627	0.71	152	PREDICTED: similar to CG32091 CG32091-PB	Acyrthosiphon pisum]
Unigene18210_All	1445	gi|239790127|dbj|BAH71646.1|	180	0.62	241	ACYPI009202	Acyrthosiphon pisum]
Unigene18267_All	982	gi|193641058|ref|XP_001942872.1|	575	0.59	352	PREDICTED: similar to arylsulfatase b	Acyrthosiphon pisum]
Unigene18284_All	287	gi|193654815|ref|XP_001948150.1|	1877	0.63	129	PREDICTED: similar to Cad88C CG3389-PA	Acyrthosiphon pisum]
Unigene18326_All	303	gi|193688176|ref|XP_001946912.1|	4741	0.58	128	PREDICTED: similar to very low-density lipoprotein receptor	Acyrthosiphon pisum]
Unigene18360_All	2256	gi|193697793|ref|XP_001950864.1|	785	0.36	306	PREDICTED: similar to werner syndrome helicase	Acyrthosiphon pisum]
Unigene18362_All	921	gi|193713741|ref|XP_001944712.1|	615	0.77	282	PREDICTED: similar to AGAP002557-PA	Acyrthosiphon pisum]
Unigene18366_All	259	gi|193671789|ref|XP_001945619.1|	320	0.55	109	PREDICTED: similar to lysocardiolipin acyltransferase	Acyrthosiphon pisum]
Unigene18386_All	960	gi|239790779|dbj|BAH71927.1|	337	0.3	165	ACYPI006470	Acyrthosiphon pisum]
Unigene18423_All	837	gi|239788797|dbj|BAH71061.1|	188	0.66	166	ACYPI008864	Acyrthosiphon pisum]
Unigene18424_All	428	gi|239788825|dbj|BAH71074.1|	266	0.53	65.9	ACYPI000189	Acyrthosiphon pisum]
Unigene18430_All	1248	gi|193652513|ref|XP_001948824.1|	786	0.4	280	PREDICTED: similar to CG5800 CG5800-PA	Acyrthosiphon pisum]
Unigene18443_All	379	gi|193624982|ref|XP_001947076.1|	918	0.25	58.2	PREDICTED: similar to Putative 115 kDa protein in type-1 retrotransposable element R1DM (Putative 115 kDa protein in type I retrotransposable element R1DM) (ORF 2)	Acyrthosiphon pisum]
Unigene18448_All	1121	gi|193664327|ref|XP_001952229.1|	685	0.31	219	PREDICTED: similar to CG14205 CG14205-PA	Acyrthosiphon pisum]
Unigene18466_All	340	gi|239787951|dbj|BAH70675.1|	123	0.44	89.7	ACYPI004958	Acyrthosiphon pisum]
Unigene18474_All	1708	gi|193629781|ref|XP_001952079.1|	1475	0.39	248	PREDICTED: similar to insulin receptor	Acyrthosiphon pisum]
Unigene18512_All	758	gi|193589554|ref|XP_001944016.1|	444	0.67	364	PREDICTED: similar to vesicle amine transport protein	Acyrthosiphon pisum]
Unigene18521_All	639	gi|193573533|ref|XP_001948639.1|	2382	0.93	205	PREDICTED: similar to AGAP006885-PA	Acyrthosiphon pisum]
Unigene18530_All	1252	gi|193624926|ref|XP_001948735.1|	360	0.44	282	PREDICTED: similar to Nucleoporin-like protein RIP (HIV-1 Rev-binding protein) (Rev-interacting protein) (Rev/Rex activation domain-binding protein)	Acyrthosiphon pisum]
Unigene18540_All	668	gi|193601326|ref|XP_001952865.1|	3537	0.28	91.3	PREDICTED: similar to GA20020-PA	Acyrthosiphon pisum]
Unigene18557_All	693	gi|193704811|ref|XP_001949771.1|	1003	0.29	57	PREDICTED: similar to Putative 115 kDa protein in type-1 retrotransposable element R1DM (Putative 115 kDa protein in type I retrotransposable element R1DM) (ORF 2)	Acyrthosiphon pisum]
Unigene18574_All	1463	gi|193690687|ref|XP_001942723.1|	441	0.38	233	PREDICTED: similar to RhoGEF4 CG8606-PA	Acyrthosiphon pisum]
Unigene18579_All	535	gi|193666976|ref|XP_001945178.1|	470	0.44	154	PREDICTED: similar to GA15430-PA	Acyrthosiphon pisum]
Unigene18587_All	1148	gi|193657281|ref|XP_001951547.1|	317	0.45	285	PREDICTED: similar to CG3857 CG3857-PA	Acyrthosiphon pisum]
Unigene18590_All	894	gi|193657303|ref|XP_001943503.1|	476	0.66	411	PREDICTED: similar to membrane protein band 4.1	Acyrthosiphon pisum]
Unigene18606_All	508	gi|193598809|ref|XP_001951162.1|	630	0.54	209	PREDICTED: similar to AMP dependent coa ligase	Acyrthosiphon pisum]
Unigene18613_All	693	gi|193659550|ref|XP_001944971.1|	380	0.79	297	PREDICTED: similar to flap endonuclease-1	Acyrthosiphon pisum]
Unigene18618_All	310	gi|193645833|ref|XP_001943457.1|	556	0.82	54.3	PREDICTED: similar to AGAP007381-PA	Acyrthosiphon pisum]
Unigene18622_All	600	gi|193580067|ref|XP_001946748.1|	1003	0.48	195	PREDICTED: similar to lysosomal alpha-mannosidase (mannosidase alpha class 2b member 1)	Acyrthosiphon pisum]
Unigene18627_All	484	gi|239792946|dbj|BAH72750.1|	377	0.27	58.9	ACYPI002015	Acyrthosiphon pisum]
Unigene18659_All	1481	gi|193603442|ref|XP_001947620.1|	705	0.34	284	PREDICTED: similar to TXBP181-like CG2072-PA	Acyrthosiphon pisum]
Unigene18677_All	1995	gi|193678839|ref|XP_001944640.1|	323	0.75	496	PREDICTED: similar to AGAP009603-PA	Acyrthosiphon pisum]
Unigene18715_All	387	gi|239791932|dbj|BAH72368.1|	280	0.45	89	ACYPI003972	Acyrthosiphon pisum]
Unigene18723_All	374	gi|193615449|ref|XP_001942864.1|	860	0.68	185	PREDICTED: similar to intraflagellar transport 88 homolog	Acyrthosiphon pisum]
Unigene18740_All	233	gi|193669203|ref|XP_001948947.1|	370	0.55	93.2	PREDICTED: similar to AGAP004572-PA	Acyrthosiphon pisum]
Unigene18755_All	353	gi|193678747|ref|XP_001943883.1|	868	0.97	226	PREDICTED: similar to Shaker cognate l CG9262-PB	Acyrthosiphon pisum]
Unigene18756_All	404	gi|239789017|dbj|BAH71158.1|	198	0.52	142	ACYPI006625	Acyrthosiphon pisum]
Unigene18758_All	452	gi|193700052|ref|XP_001945240.1|	3535	0.32	75.9	PREDICTED: similar to terribly reduced optic lobes CG33950-PA	Acyrthosiphon pisum]
Unigene18761_All	1497	gi|193594288|ref|XP_001944405.1|	503	0.4	240	PREDICTED: similar to serine protease	Acyrthosiphon pisum]
Unigene18826_All	1235	gi|193690902|ref|XP_001949005.1|	4405	0.35	195	PREDICTED: similar to CG33978 CG33978-PA	Acyrthosiphon pisum]
Unigene18839_All	1230	gi|193636775|ref|XP_001945549.1|	558	0.37	219	PREDICTED: similar to centrosomal protein 135	Acyrthosiphon pisum]
Unigene18891_All	442	gi|193629743|ref|XP_001950579.1|	801	0.52	176	PREDICTED: similar to AGAP005170-PA	Acyrthosiphon pisum]
Unigene18956_All	2682	gi|193702213|ref|XP_001943843.1|	3098	0.42	708	PREDICTED: similar to vacuolar protein sorting-associated protein	Acyrthosiphon pisum]
Unigene18976_All	645	gi|193617863|ref|XP_001942753.1|	990	0.32	42	PREDICTED: similar to Uncharacterized protein ZK1236.4	Acyrthosiphon pisum]
Unigene18998_All	853	gi|239793444|dbj|BAH72837.1|	144	0.44	58.2	ACYPI008213	Acyrthosiphon pisum]
Unigene19020_All	1263	gi|193617863|ref|XP_001942753.1|	990	0.39	238	PREDICTED: similar to Uncharacterized protein ZK1236.4	Acyrthosiphon pisum]
Unigene19022_All	235	gi|193676548|ref|XP_001948360.1|	678	0.68	125	PREDICTED: similar to CG7802 CG7802-PA	Acyrthosiphon pisum]
Unigene19041_All	742	gi|193697697|ref|XP_001942731.1|	592	0.47	72	PREDICTED: similar to hCG32740	Acyrthosiphon pisum]
Unigene19050_All	311	gi|193641084|ref|XP_001947795.1|	720	0.35	62	PREDICTED: similar to O-type P element protein {exons 0-3}	Acyrthosiphon pisum]
Unigene19053_All	410	gi|193688223|ref|XP_001944001.1|	344	0.5	57.8	PREDICTED: similar to brown protein	Acyrthosiphon pisum]
Unigene19093_All	218	gi|193690888|ref|XP_001950713.1|	706	0.77	73.6	PREDICTED: similar to 77 kDa echinoderm microtubule-associated protein	Acyrthosiphon pisum]
Unigene19097_All	1298	gi|193613274|ref|XP_001942516.1|	751	0.75	342	PREDICTED: similar to DRAK1	Acyrthosiphon pisum]
Unigene19173_All	802	gi|193659564|ref|XP_001947243.1|	782	0.28	99.8	PREDICTED: similar to Probable RNA-directed DNA polymerase from transposon BS (Reverse transcriptase)	Acyrthosiphon pisum]
Unigene19209_All	645	gi|239792483|dbj|BAH72579.1|	137	0.63	153	ACYPI000682	Acyrthosiphon pisum]
Unigene19229_All	278	gi|193652331|ref|XP_001944575.1|	1373	0.5	103	PREDICTED: similar to BEL12_AG transposon polyprotein	Acyrthosiphon pisum]
Unigene19236_All	316	gi|193582439|ref|XP_001944719.1|	1156	0.48	98.2	PREDICTED: similar to AGAP004049-PA	Acyrthosiphon pisum]
Unigene19254_All	713	gi|193605893|ref|XP_001946032.1|	335	0.44	184	PREDICTED: similar to F14D2.9	Acyrthosiphon pisum]
Unigene19259_All	419	gi|193700112|ref|XP_001948014.1|	461	0.51	147	PREDICTED: similar to Putative methyltransferase CXorf34 homolog	Acyrthosiphon pisum]
Unigene19279_All	1526	gi|193657233|ref|XP_001946506.1|	1393	0.36	172	PREDICTED: similar to Fanconi anemia complementation group D2	Acyrthosiphon pisum]
Unigene19296_All	465	gi|193709431|ref|XP_001944171.1|	436	0.5	67	PREDICTED: similar to putative transposase yabusame-1	Acyrthosiphon pisum]
Unigene19311_All	274	gi|193718385|ref|XP_001952650.1|	394	0.38	57.8	PREDICTED: similar to AGAP011293-PA	Acyrthosiphon pisum]
Unigene19340_All	721	gi|193613298|ref|XP_001947726.1|	1034	0.8	386	PREDICTED: similar to AGAP009315-PA	Acyrthosiphon pisum]
Unigene19590_All	203	gi|193659722|ref|XP_001943231.1|	875	0.63	49.3	PREDICTED: similar to phosphatidylinositol 3-kinase catalytic subunit type 3	Acyrthosiphon pisum]
Unigene19670_All	558	gi|193636566|ref|XP_001948821.1|	517	0.62	72	PREDICTED: similar to CG30427 CG30427-PC	Acyrthosiphon pisum]
Unigene19735_All	407	gi|193690635|ref|XP_001946974.1|	611	0.47	61.6	PREDICTED: similar to zinc finger protein 572	Acyrthosiphon pisum]
Unigene19843_All	206	gi|193657117|ref|XP_001947800.1|	1207	0.68	53.5	PREDICTED: similar to AGAP004423-PA	Acyrthosiphon pisum]
Unigene19934_All	207	gi|193695128|ref|XP_001945083.1|	2927	0.81	67	PREDICTED: similar to odd Oz protein	Acyrthosiphon pisum]
Unigene19939_All	535	gi|193596619|ref|XP_001952290.1|	308	0.64	182	PREDICTED: similar to ap endonuclease	Acyrthosiphon pisum]
Unigene20058_All	1031	gi|193697697|ref|XP_001942731.1|	592	0.41	135	PREDICTED: similar to hCG32740	Acyrthosiphon pisum]
Unigene20059_All	290	gi|193638908|ref|XP_001945384.1|	482	0.58	65.9	PREDICTED: similar to CG34353 CG34353-PA	Acyrthosiphon pisum]
Unigene20074_All	259	gi|193591726|ref|XP_001944018.1|	536	0.61	125	PREDICTED: similar to Zinc finger protein 271 (Zinc finger protein 7) (HZF7) (Zinc finger protein ZNFphex133) (Epstein-Barr virus-induced zinc finger protein) (ZNF-EB) (CT-ZFP48) (Zinc finger protein dp) (ZNF-dp)	Acyrthosiphon pisum]
Unigene20083_All	204	gi|193580119|ref|XP_001944779.1|	1524	0.84	64.3	PREDICTED: similar to blue cheese CG14001-PA	Acyrthosiphon pisum]
Unigene20099_All	346	gi|193662196|ref|XP_001944913.1|	573	0.65	104	PREDICTED: similar to sodium/solute symporter	Acyrthosiphon pisum]
Unigene20115_All	206	gi|193709190|ref|XP_001947917.1|	394	0.78	58.9	PREDICTED: similar to AGAP003880-PA	Acyrthosiphon pisum]
Unigene20149_All	692	gi|193592049|ref|XP_001951292.1|	267	0.38	115	PREDICTED: similar to SD01586p	Acyrthosiphon pisum]
Unigene20171_All	386	gi|193627250|ref|XP_001952712.1|	1024	0.44	73.2	PREDICTED: similar to AGAP001481-PA	Acyrthosiphon pisum]
Unigene20242_All	3801	gi|193669514|ref|XP_001943725.1|	1203	0.38	398	PREDICTED: similar to F15D4.7	Acyrthosiphon pisum]
Unigene20355_All	369	gi|193595380|ref|XP_001946184.1|	735	0.52	104	PREDICTED: similar to inhibitor of kappab kinase epsilon	Acyrthosiphon pisum]
Unigene20364_All	770	gi|193599238|ref|XP_001949396.1|	677	0.63	362	PREDICTED: similar to angiotensin-converting enzyme 8 (AGAP007982-PA)	Acyrthosiphon pisum]
Unigene20431_All	440	gi|193587077|ref|XP_001947664.1|	682	0.74	205	PREDICTED: similar to GTPase activating Rap/RanGAP domain-like 3	Acyrthosiphon pisum]
Unigene20492_All	408	gi|193688267|ref|XP_001946415.1|	2251	0.41	63.9	PREDICTED: similar to vacuolar protein sorting-associated protein (vps13)	Acyrthosiphon pisum]
Unigene20519_All	534	gi|193580109|ref|XP_001944458.1|	393	0.66	229	PREDICTED: similar to microsomal dipeptidase	Acyrthosiphon pisum]
Unigene20521_All	1224	gi|193659584|ref|XP_001950586.1|	708	0.34	168	PREDICTED: similar to Nibrin	Acyrthosiphon pisum]
Unigene20627_All	388	gi|239789920|dbj|BAH71555.1|	303	0.83	169	ACYPI000784	Acyrthosiphon pisum]
Unigene20745_All	220	gi|193709437|ref|XP_001945146.1|	561	0.8	59.7	PREDICTED: similar to Sp-like zinc finger transcription factor	Acyrthosiphon pisum]
Unigene20778_All	766	gi|193652664|ref|XP_001946956.1|	426	0.57	235	PREDICTED: similar to CG17036 CG17036-PA	Acyrthosiphon pisum]
Unigene20779_All	275	gi|193673846|ref|XP_001949884.1|	386	0.88	94.4	PREDICTED: similar to signal peptide peptidase	Acyrthosiphon pisum]
Unigene20882_All	514	gi|193657117|ref|XP_001947800.1|	1207	0.54	68.2	PREDICTED: similar to AGAP004423-PA	Acyrthosiphon pisum]
Unigene20952_All	204	gi|239788908|dbj|BAH71109.1|	266	0.37	52.8	ACYPI006905	Acyrthosiphon pisum]
Unigene20961_All	312	gi|193624646|ref|XP_001952092.1|	1969	0.57	53.9	PREDICTED: similar to muscle myosin heavy chain isoform 1	Acyrthosiphon pisum]
Unigene20986_All	478	gi|193669326|ref|XP_001944918.1|	681	0.46	76.3	PREDICTED: similar to CG11498 CG11498-PA	Acyrthosiphon pisum]
Unigene20990_All	2357	gi|193697424|ref|XP_001952725.1|	1344	0.4	272	PREDICTED: similar to methyl-CpG binding domain protein 6	Acyrthosiphon pisum]
Unigene21014_All	461	gi|193610476|ref|XP_001943082.1|	531	0.5	155	PREDICTED: similar to amino acid transporter	Acyrthosiphon pisum]
Unigene21035_All	200	gi|193596589|ref|XP_001948647.1|	1951	0.85	52.4	PREDICTED: similar to GA14409-PA	Acyrthosiphon pisum]
Unigene21054_All	969	gi|193641230|ref|XP_001952006.1|	1316	0.47	241	PREDICTED: similar to plekhh1	Acyrthosiphon pisum]
Unigene21095_All	656	gi|193716249|ref|XP_001943256.1|	2369	0.55	176	PREDICTED: similar to Protein dopey-1 homolog	Acyrthosiphon pisum]
Unigene21167_All	223	gi|193634164|ref|XP_001947014.1|	404	0.45	67.8	PREDICTED: similar to Os05g0593000	Acyrthosiphon pisum]
Unigene21222_All	534	gi|193598893|ref|XP_001952235.1|	370	0.57	76.3	PREDICTED: similar to AGAP006142-PA	Acyrthosiphon pisum]
Unigene21304_All	677	gi|193634341|ref|XP_001947989.1|	380	0.38	92.4	PREDICTED: similar to Lrwd1 protein	Acyrthosiphon pisum]
Unigene21358_All	5871	gi|193669514|ref|XP_001943725.1|	1203	0.4	493	PREDICTED: similar to F15D4.7	Acyrthosiphon pisum]
Unigene21408_All	1016	gi|193622528|ref|XP_001946435.1|	867	0.73	298	PREDICTED: similar to CG4733-PA	Acyrthosiphon pisum]
Unigene21425_All	227	gi|193605929|ref|XP_001942686.1|	1371	0.41	60.1	PREDICTED: similar to CG14446 CG14446-PA	Acyrthosiphon pisum]
Unigene21515_All	561	gi|193674103|ref|XP_001948499.1|	334	0.3	55.8	PREDICTED: similar to predicted protein	Acyrthosiphon pisum]
Unigene21556_All	304	gi|193666851|ref|XP_001945446.1|	319	0.8	170	PREDICTED: similar to serotonin receptor 7	Acyrthosiphon pisum]
Unigene21613_All	214	gi|193592125|ref|XP_001951103.1|	1719	0.43	64.3	PREDICTED: similar to BEL12_AG transposon polyprotein	Acyrthosiphon pisum]
Unigene21614_All	2228	gi|193674159|ref|XP_001950556.1|	1560	0.32	168	PREDICTED: similar to Cat eye syndrome critical region protein 2	Acyrthosiphon pisum]
Unigene21647_All	214	gi|193688239|ref|XP_001944872.1|	1705	0.7	89.7	PREDICTED: similar to AGAP001102-PA	Acyrthosiphon pisum]
Unigene21661_All	1077	gi|193702191|ref|XP_001942618.1|	570	0.65	221	PREDICTED: similar to CG18208 CG18208-PA	Acyrthosiphon pisum]
Unigene21680_All	890	gi|193657034|ref|XP_001943773.1|	747	0.54	198	PREDICTED: similar to otopetrin	Acyrthosiphon pisum]
Unigene21727_All	487	gi|239792020|dbj|BAH72398.1|	400	0.64	170	ACYPI009740	Acyrthosiphon pisum]
Unigene21738_All	308	gi|193676534|ref|XP_001945686.1|	619	0.34	54.3	PREDICTED: similar to zinc finger protein	Acyrthosiphon pisum]
Unigene21786_All	2180	gi|193718413|ref|XP_001946379.1|	650	0.46	206	PREDICTED: similar to ankyrin repeat and zinc finger domain containing protein	Acyrthosiphon pisum]
Unigene21812_All	694	gi|193695260|ref|XP_001948119.1|	951	0.3	91.7	PREDICTED: similar to PMS1 protein homolog 1 (DNA mismatch repair protein PMS1)	Acyrthosiphon pisum]
Unigene21826_All	277	gi|193594179|ref|XP_001946474.1|	761	0.6	51.6	PREDICTED: similar to AGAP008833-PA	Acyrthosiphon pisum]
Unigene21902_All	757	gi|193634273|ref|XP_001948900.1|	664	0.44	142	PREDICTED: similar to glypican	Acyrthosiphon pisum]
Unigene22054_All	419	gi|193624652|ref|XP_001952655.1|	1202	0.46	113	PREDICTED: similar to retinal degeneration B CG11111-PA	Acyrthosiphon pisum]
Unigene22187_All	674	gi|193664614|ref|XP_001945125.1|	561	0.6	289	PREDICTED: similar to xylulokinase homolog	Acyrthosiphon pisum]
Unigene22235_All	1000	gi|193591726|ref|XP_001944018.1|	536	0.5	147	PREDICTED: similar to Zinc finger protein 271 (Zinc finger protein 7) (HZF7) (Zinc finger protein ZNFphex133) (Epstein-Barr virus-induced zinc finger protein) (ZNF-EB) (CT-ZFP48) (Zinc finger protein dp) (ZNF-dp)	Acyrthosiphon pisum]
Unigene22273_All	485	gi|193613276|ref|XP_001942546.1|	741	0.61	157	PREDICTED: similar to DRAK1	Acyrthosiphon pisum]
Unigene22293_All	455	gi|193664382|ref|XP_001944154.1|	410	0.68	54.7	PREDICTED: similar to GA11488-PA	Acyrthosiphon pisum]
Unigene22316_All	257	gi|193603548|ref|XP_001946189.1|	504	0.48	72.4	PREDICTED: similar to GA11046-PA	Acyrthosiphon pisum]
Unigene22496_All	278	gi|193709378|ref|XP_001950026.1|	958	0.52	45.1	PREDICTED: similar to orf	Acyrthosiphon pisum]
Unigene22550_All	1382	gi|193629562|ref|XP_001950069.1|	2181	0.5	484	PREDICTED: similar to AGAP003873-PA	Acyrthosiphon pisum]
Unigene22553_All	464	gi|193690576|ref|XP_001944217.1|	4484	0.65	160	PREDICTED: similar to CG34352 CG34352-PA	Acyrthosiphon pisum]
Unigene22713_All	555	gi|193591998|ref|XP_001949129.1|	1375	0.6	212	PREDICTED: similar to connector enhancer of ksr CG6556-PA	Acyrthosiphon pisum]
Unigene22721_All	229	gi|193669453|ref|XP_001949199.1|	356	0.74	67.8	PREDICTED: similar to cdkl1/4	Acyrthosiphon pisum]
Unigene22755_All	752	gi|193617785|ref|XP_001944414.1|	1209	0.44	199	PREDICTED: similar to GA18153-PA	Acyrthosiphon pisum]
Unigene22884_All	211	gi|193636566|ref|XP_001948821.1|	517	0.53	70.9	PREDICTED: similar to CG30427 CG30427-PC	Acyrthosiphon pisum]
Unigene22908_All	538	gi|193697585|ref|XP_001948269.1|	415	0.53	73.2	PREDICTED: similar to transcription factor ap-2	Acyrthosiphon pisum]
Unigene22929_All	360	gi|193676592|ref|XP_001951332.1|	1406	0.89	229	PREDICTED: similar to CRSP complex subunit 3	Acyrthosiphon pisum]
Unigene22998_All	568	gi|193695282|ref|XP_001951852.1|	474	0.34	84.7	PREDICTED: similar to prenylcysteine oxidase 1	Acyrthosiphon pisum]
Unigene23033_All	1097	gi|193638908|ref|XP_001945384.1|	482	0.49	228	PREDICTED: similar to CG34353 CG34353-PA	Acyrthosiphon pisum]
Unigene23057_All	220	gi|193613112|ref|XP_001945654.1|	198	0.49	72.8	PREDICTED: similar to Zinc finger protein 271 (Zinc finger protein 7) (HZF7) (Zinc finger protein ZNFphex133) (Epstein-Barr virus-induced zinc finger protein) (ZNF-EB) (CT-ZFP48) (Zinc finger protein dp) (ZNF-dp)	Acyrthosiphon pisum]
Unigene23071_All	223	gi|193656994|ref|XP_001950483.1|	274	1	42.7	PREDICTED: similar to homeobox protein	Acyrthosiphon pisum]
Unigene23175_All	636	gi|193620105|ref|XP_001947728.1|	1419	0.48	69.7	PREDICTED: similar to orf	Acyrthosiphon pisum]
Unigene23295_All	822	gi|193641096|ref|XP_001948935.1|	1024	0.42	165	PREDICTED: similar to transposase domain-containing protein	Acyrthosiphon pisum]
Unigene23305_All	1286	gi|193594252|ref|XP_001949647.1|	1008	0.39	253	PREDICTED: similar to serine/threonine protein kinase	Acyrthosiphon pisum]
Unigene23504_All	220	gi|193664592|ref|XP_001942884.1|	1941	0.94	74.3	PREDICTED: similar to GA21699-PA	Acyrthosiphon pisum]
Unigene23609_All	617	gi|193627487|ref|XP_001942867.1|	352	0.69	224	PREDICTED: similar to GA17032-PA	Acyrthosiphon pisum]
Unigene23640_All	211	gi|193690576|ref|XP_001944217.1|	4484	0.88	68.9	PREDICTED: similar to CG34352 CG34352-PA	Acyrthosiphon pisum]
Unigene23648_All	933	gi|193702343|ref|XP_001947410.1|	771	0.64	334	PREDICTED: similar to DNA mismatch repair protein pms2	Acyrthosiphon pisum]
Unigene23733_All	815	gi|193638908|ref|XP_001945384.1|	482	0.62	349	PREDICTED: similar to CG34353 CG34353-PA	Acyrthosiphon pisum]
Unigene23786_All	1161	gi|193716042|ref|XP_001952289.1|	586	0.42	335	PREDICTED: similar to CDC45L CG3658-PA	Acyrthosiphon pisum]
Unigene23800_All	797	gi|193596587|ref|XP_001948428.1|	1180	0.69	244	PREDICTED: similar to CG7766 CG7766-PB	Acyrthosiphon pisum]
Unigene23898_All	1641	gi|193601292|ref|XP_001948079.1|	287	0.6	373	PREDICTED: similar to F57G4.9	Acyrthosiphon pisum]
Unigene23925_All	1169	gi|193603582|ref|XP_001948856.1|	420	0.37	177	PREDICTED: similar to CG8311 CG8311-PA	Acyrthosiphon pisum]
Unigene23960_All	408	gi|193638831|ref|XP_001952741.1|	884	0.8	59.7	PREDICTED: similar to eukaryotic translation initiation factor 4E nuclear import factor 1	Acyrthosiphon pisum]
Unigene23969_All	284	gi|193709427|ref|XP_001943529.1|	896	0.49	52.8	PREDICTED: similar to Y26D4A.9	Acyrthosiphon pisum]
Unigene24009_All	368	gi|193603342|ref|XP_001943020.1|	443	0.48	105	PREDICTED: similar to BT (Bacillus thuringiensis) toxin REsistant family member (bre-4)	Acyrthosiphon pisum]
Unigene24020_All	476	gi|193681101|ref|XP_001949312.1|	594	0.77	113	PREDICTED: similar to NADPH-dependent FMN and FAD containing oxidoreductase-like protein	Acyrthosiphon pisum]
Unigene24051_All	719	gi|193712541|ref|XP_001944453.1|	398	0.79	186	PREDICTED: similar to sex peptide receptor	Acyrthosiphon pisum]
Unigene24160_All	222	gi|193594230|ref|XP_001951127.1|	467	0.58	53.5	PREDICTED: similar to AGAP010575-PA	Acyrthosiphon pisum]
Unigene24233_All	316	gi|193627193|ref|XP_001952497.1|	763	0.83	107	PREDICTED: similar to Pantothenate kinase 4 (Pantothenic acid kinase 4) (hPanK4)	Acyrthosiphon pisum]
Unigene24262_All	269	gi|193676564|ref|XP_001949118.1|	334	0.46	51.6	PREDICTED: similar to Uncharacterized protein ZK1236.4	Acyrthosiphon pisum]
Unigene24269_All	231	gi|193662021|ref|XP_001948157.1|	330	0.47	62.4	PREDICTED: similar to fatty acid hydroxylase	Acyrthosiphon pisum]
Unigene24439_All	687	gi|193610678|ref|XP_001950498.1|	2164	0.93	320	PREDICTED: similar to myosin-VIIa	Acyrthosiphon pisum]
Unigene24477_All	364	gi|193662234|ref|XP_001948711.1|	527	0.64	114	PREDICTED: similar to alanine aminotransferase	Acyrthosiphon pisum]
Unigene24601_All	252	gi|193678770|ref|XP_001945621.1|	1600	0.87	65.5	PREDICTED: similar to rCG25308	Acyrthosiphon pisum]
Unigene24721_All	793	gi|193596695|ref|XP_001948726.1|	369	0.5	215	PREDICTED: similar to F57G4.9	Acyrthosiphon pisum]
Unigene24737_All	1213	gi|238231382|ref|NP_001154177.1|	570	0.34	157	zinc finger protein LOC100301947	Acyrthosiphon pisum]
Unigene24768_All	715	gi|193620305|ref|XP_001944854.1|	659	0.59	240	PREDICTED: similar to AGAP011450-PA	Acyrthosiphon pisum]
Unigene24953_All	282	gi|193631979|ref|XP_001943924.1|	1182	0.56	110	PREDICTED: similar to ca-activated cl channel protein	Acyrthosiphon pisum]
Unigene25072_All	316	gi|193673986|ref|XP_001951034.1|	545	0.41	62	PREDICTED: similar to cytochrome P450	Acyrthosiphon pisum]
Unigene25098_All	583	gi|193659885|ref|XP_001947344.1|	3210	0.73	217	PREDICTED: similar to AGAP006475-PA	Acyrthosiphon pisum]
Unigene25125_All	653	gi|193624810|ref|XP_001947075.1|	3101	0.36	134	PREDICTED: similar to GA19855-PA	Acyrthosiphon pisum]
Unigene25138_All	1720	gi|193605929|ref|XP_001942686.1|	1371	0.37	188	PREDICTED: similar to CG14446 CG14446-PA	Acyrthosiphon pisum]
Unigene25272_All	973	gi|193716299|ref|XP_001946578.1|	1009	0.38	145	PREDICTED: similar to AGAP008584-PA	Acyrthosiphon pisum]
Unigene25279_All	274	gi|193631841|ref|XP_001942757.1|	278	0.66	63.9	PREDICTED: similar to AGAP001126-PA	Acyrthosiphon pisum]
Unigene25347_All	336	gi|193627266|ref|XP_001952754.1|	492	0.5	64.7	PREDICTED: similar to Zinc finger protein 271 (Zinc finger protein 7) (HZF7) (Zinc finger protein ZNFphex133) (Epstein-Barr virus-induced zinc finger protein) (ZNF-EB) (CT-ZFP48) (Zinc finger protein dp) (ZNF-dp)	Acyrthosiphon pisum]
Unigene25356_All	213	gi|193624816|ref|XP_001948694.1|	909	0.81	65.5	PREDICTED: similar to ring finger protein 207	Acyrthosiphon pisum]
Unigene25418_All	2416	gi|193622534|ref|XP_001948344.1|	1092	0.41	323	PREDICTED: similar to Kinesin family member 4A	Acyrthosiphon pisum]
Unigene25487_All	587	gi|193617789|ref|XP_001944562.1|	3721	0.63	179	PREDICTED: similar to fragile site-associated protein	Acyrthosiphon pisum]
Unigene25525_All	699	gi|193709124|ref|XP_001942581.1|	914	0.6	240	PREDICTED: similar to reversion-inducing cysteine-rich protein with Kazal motifs	Acyrthosiphon pisum]
Unigene25553_All	340	gi|193582612|ref|XP_001944230.1|	655	0.5	78.6	PREDICTED: similar to gonadotropin inducible transcription factor	Acyrthosiphon pisum]
Unigene25574_All	240	gi|193629755|ref|XP_001950985.1|	727	0.64	48.9	PREDICTED: similar to conserved hypothetical protein	Acyrthosiphon pisum]
Unigene25583_All	376	gi|193580139|ref|XP_001946021.1|	708	0.58	105	PREDICTED: similar to neural stem cell-derived dendrite regulator	Acyrthosiphon pisum]
Unigene25621_All	391	gi|193603562|ref|XP_001947576.1|	355	0.5	97.8	PREDICTED: similar to zinc finger protein 93 homolog	Acyrthosiphon pisum]
Unigene25645_All	437	gi|193669121|ref|XP_001946843.1|	1643	0.62	140	PREDICTED: similar to tuberin	Acyrthosiphon pisum]
Unigene25671_All	586	gi|193690474|ref|XP_001952810.1|	355	0.32	112	PREDICTED: similar to RE14563p	Acyrthosiphon pisum]
Unigene25675_All	526	gi|193645809|ref|XP_001952760.1|	1255	0.72	158	PREDICTED: similar to SD06366p	Acyrthosiphon pisum]
Unigene25745_All	418	gi|193617863|ref|XP_001942753.1|	990	0.3	62	PREDICTED: similar to Uncharacterized protein ZK1236.4	Acyrthosiphon pisum]
Unigene25747_All	232	gi|193580298|ref|XP_001944399.1|	445	0.6	47.8	PREDICTED: similar to Protein RFT1 homolog	Acyrthosiphon pisum]
Unigene25820_All	768	gi|193634339|ref|XP_001949879.1|	427	0.5	187	PREDICTED: similar to MGC83605 protein	Acyrthosiphon pisum]
Unigene25866_All	429	gi|193599248|ref|XP_001950234.1|	1981	0.65	216	PREDICTED: similar to Low density lipoprotein receptor-related protein 6	Acyrthosiphon pisum]
Unigene25896_All	343	gi|193624646|ref|XP_001952092.1|	1969	0.82	68.9	PREDICTED: similar to muscle myosin heavy chain isoform 1	Acyrthosiphon pisum]
Unigene25910_All	228	gi|193695150|ref|XP_001948750.1|	547	0.59	42	PREDICTED: similar to Copine-8 (Copine VIII)	Acyrthosiphon pisum]
Unigene25942_All	1162	gi|193695322|ref|XP_001944448.1|	411	0.28	134	PREDICTED: similar to F57G4.9	Acyrthosiphon pisum]
Unigene25953_All	455	gi|193624920|ref|XP_001948288.1|	582	0.49	100	PREDICTED: similar to RAS and EF-hand domain-containing protein homolog	Acyrthosiphon pisum]
Unigene25959_All	227	gi|193712517|ref|XP_001943367.1|	266	0.97	77.8	PREDICTED: similar to Glycine receptor subunit beta-type 4	Acyrthosiphon pisum]
Unigene25970_All	233	gi|239791051|dbj|BAH72041.1|	278	0.65	98.2	ACYPI007931	Acyrthosiphon pisum]
Unigene26019_All	325	gi|193631961|ref|XP_001948782.1|	1431	0.72	54.3	PREDICTED: similar to Homeobox protein cut	Acyrthosiphon pisum]
Unigene26041_All	425	gi|193629582|ref|XP_001944091.1|	316	0.45	59.7	PREDICTED: similar to phosphatidylinositol transfer protein	Acyrthosiphon pisum]
Unigene26049_All	609	gi|193683764|ref|XP_001950055.1|	1037	0.6	89.7	PREDICTED: similar to AAEL002532-PA	Acyrthosiphon pisum]
Unigene26183_All	1142	gi|193697637|ref|XP_001944648.1|	565	0.32	156	PREDICTED: similar to CG16791 CG16791-PA	Acyrthosiphon pisum]
Unigene26315_All	294	gi|193709427|ref|XP_001943529.1|	896	0.45	51.6	PREDICTED: similar to Y26D4A.9	Acyrthosiphon pisum]
Unigene26321_All	894	gi|193625000|ref|XP_001949591.1|	306	0.35	159	PREDICTED: similar to AGAP010246-PA	Acyrthosiphon pisum]
Unigene26428_All	457	gi|239793406|dbj|BAH72825.1|	384	0.81	168	ACYPI009593	Acyrthosiphon pisum]
Unigene26455_All	426	gi|193659560|ref|XP_001946839.1|	445	0.58	55.8	PREDICTED: similar to conserved hypothetical protein	Acyrthosiphon pisum]
Unigene26470_All	339	gi|193603406|ref|XP_001947123.1|	3295	0.52	119	PREDICTED: similar to PI-3-kinase-related kinase SMG-1	Acyrthosiphon pisum]
Unigene26562_All	2039	gi|193704564|ref|XP_001946571.1|	682	0.28	211	PREDICTED: similar to kinetochore associated 2-like	Acyrthosiphon pisum]
Unigene26629_All	1252	gi|193678760|ref|XP_001945076.1|	431	0.43	154	PREDICTED: similar to RIKEN cDNA 6030408C04	Acyrthosiphon pisum]
Unigene26705_All	1701	gi|193648030|ref|XP_001949903.1|	432	0.5	361	PREDICTED: similar to AGAP006396-PA	Acyrthosiphon pisum]
Unigene26752_All	855	gi|193606059|ref|XP_001945871.1|	1913	0.44	203	PREDICTED: similar to esr1 protein	Acyrthosiphon pisum]
Unigene26809_All	1030	gi|193617863|ref|XP_001942753.1|	990	0.34	128	PREDICTED: similar to Uncharacterized protein ZK1236.4	Acyrthosiphon pisum]
Unigene26825_All	583	gi|239791051|dbj|BAH72041.1|	278	0.46	76.3	ACYPI007931	Acyrthosiphon pisum]
Unigene26856_All	499	gi|193678997|ref|XP_001944376.1|	564	0.54	125	PREDICTED: similar to piggyBac transposase Uribo1	Acyrthosiphon pisum]
Unigene26919_All	522	gi|193591684|ref|XP_001950631.1|	832	0.27	53.9	PREDICTED: similar to CG4090 CG4090-PA	Acyrthosiphon pisum]
Unigene26951_All	1054	gi|193613062|ref|XP_001942636.1|	1166	0.33	171	PREDICTED: similar to ubiquitin specific protease 48	Acyrthosiphon pisum]
Unigene26964_All	661	gi|193627205|ref|XP_001952587.1|	1595	0.79	354	PREDICTED: similar to AGAP009261-PA	Acyrthosiphon pisum]
Unigene26990_All	723	gi|239789828|dbj|BAH71513.1|	233	0.45	194	ACYPI003613	Acyrthosiphon pisum]
Unigene27109_All	444	gi|193603528|ref|XP_001946934.1|	370	0.62	205	PREDICTED: similar to Wnt16 like	Acyrthosiphon pisum]
Unigene27165_All	593	gi|193700007|ref|XP_001943131.1|	1016	0.8	237	PREDICTED: similar to Ptc-related CG11212-PA	Acyrthosiphon pisum]
Unigene27168_All	529	gi|193589532|ref|XP_001951711.1|	417	0.45	116	PREDICTED: similar to F14D2.9	Acyrthosiphon pisum]
Unigene27213_All	1645	gi|193695234|ref|XP_001946919.1|	2678	0.5	322	PREDICTED: similar to AGAP007006-PA	Acyrthosiphon pisum]
Unigene27282_All	347	gi|193681095|ref|XP_001947353.1|	1191	0.49	62.4	PREDICTED: similar to polyprotein	Acyrthosiphon pisum]
Unigene27313_All	530	gi|193690699|ref|XP_001943519.1|	1727	0.7	62.8	PREDICTED: similar to CG14470 CG14470-PA	Acyrthosiphon pisum]
Unigene27340_All	672	gi|193716249|ref|XP_001943256.1|	2369	0.52	83.2	PREDICTED: similar to Protein dopey-1 homolog	Acyrthosiphon pisum]
Unigene27478_All	412	gi|193620231|ref|XP_001946820.1|	310	0.51	89.4	PREDICTED: similar to DNA topoisomerase 2-binding protein 1	Acyrthosiphon pisum]
Unigene27533_All	1238	gi|193627266|ref|XP_001952754.1|	492	0.55	322	PREDICTED: similar to Zinc finger protein 271 (Zinc finger protein 7) (HZF7) (Zinc finger protein ZNFphex133) (Epstein-Barr virus-induced zinc finger protein) (ZNF-EB) (CT-ZFP48) (Zinc finger protein dp) (ZNF-dp)	Acyrthosiphon pisum]
Unigene27537_All	460	gi|193669340|ref|XP_001946319.1|	303	0.6	160	PREDICTED: similar to CG16800 CG16800-PA	Acyrthosiphon pisum]
Unigene27544_All	455	gi|193624614|ref|XP_001952477.1|	335	0.44	147	PREDICTED: similar to CGI-60 protein	Acyrthosiphon pisum]
Unigene27578_All	379	gi|193643537|ref|XP_001945059.1|	712	0.43	75.5	PREDICTED: similar to conserved hypothetical protein	Acyrthosiphon pisum]
Unigene27643_All	461	gi|193664337|ref|XP_001952294.1|	351	0.56	71.6	PREDICTED: similar to opsin	Acyrthosiphon pisum]
Unigene27667_All	457	gi|193613001|ref|XP_001952572.1|	466	0.4	90.9	PREDICTED: similar to Y54G2A.42	Acyrthosiphon pisum]
Unigene27715_All	229	gi|193678997|ref|XP_001944376.1|	564	0.63	55.5	PREDICTED: similar to piggyBac transposase Uribo1	Acyrthosiphon pisum]
Unigene27760_All	657	gi|193690759|ref|XP_001947557.1|	1266	0.48	68.9	PREDICTED: similar to GA14321-PA	Acyrthosiphon pisum]
Unigene27781_All	1012	gi|193613318|ref|XP_001949098.1|	1127	0.31	127	PREDICTED: similar to Protogenin B	Acyrthosiphon pisum]
Unigene27789_All	377	gi|193636647|ref|XP_001949227.1|	767	0.63	126	PREDICTED: similar to masquerade	Acyrthosiphon pisum]
Unigene27894_All	312	gi|193704494|ref|XP_001943000.1|	681	0.73	51.2	PREDICTED: similar to Rapgap1 CG34374-PD	Acyrthosiphon pisum]
Unigene27983_All	690	gi|193594334|ref|XP_001946343.1|	407	0.77	263	PREDICTED: similar to AGAP005292-PA	Acyrthosiphon pisum]
Unigene27988_All	1386	gi|193598877|ref|XP_001952003.1|	332	0.46	150	PREDICTED: similar to beat protein	Acyrthosiphon pisum]
Unigene28003_All	227	gi|193688104|ref|XP_001952457.1|	251	0.65	81.6	PREDICTED: similar to muscleblind CG33197-PD	Acyrthosiphon pisum]
Unigene28009_All	1224	gi|193652620|ref|XP_001948864.1|	1745	0.6	376	PREDICTED: similar to GA20458-PA	Acyrthosiphon pisum]
Unigene28041_All	397	gi|193603584|ref|XP_001948892.1|	1093	0.75	115	PREDICTED: similar to DNA polymerase delta catalytic subunit	Acyrthosiphon pisum]
Unigene28101_All	495	gi|239789038|dbj|BAH71168.1|	266	0.4	100	ACYPI005277	Acyrthosiphon pisum]
Unigene28162_All	462	gi|239793350|dbj|BAH72803.1|	226	0.41	85.9	ACYPI53375	Acyrthosiphon pisum]
Unigene28163_All	427	gi|193636699|ref|XP_001949455.1|	621	0.54	67.4	PREDICTED: similar to rho gtpase activating protein	Acyrthosiphon pisum]
Unigene28213_All	360	gi|193629655|ref|XP_001951186.1|	808	0.5	64.3	PREDICTED: similar to AGAP000615-PA	Acyrthosiphon pisum]
Unigene28224_All	1531	gi|193654845|ref|XP_001950248.1|	1702	0.46	376	PREDICTED: similar to helicase with zinc finger	Acyrthosiphon pisum]
Unigene28263_All	382	gi|193610470|ref|XP_001943272.1|	237	0.43	75.9	PREDICTED: similar to LOC496100 protein	Acyrthosiphon pisum]
Unigene28420_All	362	gi|193624690|ref|XP_001943863.1|	376	0.59	161	PREDICTED: similar to bombesin receptor subtype-3	Acyrthosiphon pisum]
Unigene28437_All	972	gi|193596573|ref|XP_001947671.1|	500	0.76	328	PREDICTED: similar to AGAP012123-PA	Acyrthosiphon pisum]
Unigene28463_All	460	gi|193591939|ref|XP_001945590.1|	644	0.43	68.2	PREDICTED: similar to histone-arginine methyltransferase CARM1	Acyrthosiphon pisum]
Unigene28586_All	1595	gi|193690474|ref|XP_001952810.1|	355	0.32	158	PREDICTED: similar to RE14563p	Acyrthosiphon pisum]
Unigene28589_All	490	gi|193603548|ref|XP_001946189.1|	504	0.6	59.7	PREDICTED: similar to GA11046-PA	Acyrthosiphon pisum]
Unigene28655_All	1263	gi|193664360|ref|XP_001952456.1|	1415	0.51	179	PREDICTED: similar to thyroid adenoma associated	Acyrthosiphon pisum]
Unigene28715_All	596	gi|193624920|ref|XP_001948288.1|	582	0.45	128	PREDICTED: similar to RAS and EF-hand domain-containing protein homolog	Acyrthosiphon pisum]
Unigene28726_All	421	gi|193598901|ref|XP_001952352.1|	2485	0.58	85.9	PREDICTED: similar to CG5937 CG5937-PB	Acyrthosiphon pisum]
Unigene28731_All	977	gi|193606167|ref|XP_001945977.1|	2940	0.43	165	PREDICTED: similar to CG7466 CG7466-PA	Acyrthosiphon pisum]
Unigene28835_All	736	gi|193620434|ref|XP_001949447.1|	542	0.32	115	PREDICTED: similar to CG17486 CG17486-PA	Acyrthosiphon pisum]
Unigene28837_All	709	gi|193577835|ref|XP_001949713.1|	4392	0.56	109	PREDICTED: similar to dynein heavy chain	Acyrthosiphon pisum]
Unigene28859_All	537	gi|193603390|ref|XP_001944844.1|	2738	0.57	138	PREDICTED: similar to AGAP002529-PA	Acyrthosiphon pisum]
Unigene29025_All	457	gi|193659863|ref|XP_001944912.1|	1067	0.43	92.8	PREDICTED: similar to CG10625 CG10625-PE	Acyrthosiphon pisum]
Unigene29037_All	246	gi|193652444|ref|XP_001945018.1|	618	0.75	60.8	PREDICTED: similar to AGAP002331-PA	Acyrthosiphon pisum]
Unigene29079_All	1640	gi|193704705|ref|XP_001947869.1|	3199	0.44	360	PREDICTED: similar to zormin CG33484-PD	Acyrthosiphon pisum]
Unigene29144_All	253	gi|193657205|ref|XP_001945123.1|	444	0.44	68.9	PREDICTED: similar to chimerin (rho- gtpase-activating protein)	Acyrthosiphon pisum]
Unigene29156_All	327	gi|193660930|ref|XP_001949605.1|	1254	0.56	60.5	PREDICTED: similar to sterol regulatory element-binding protein cleavage-activating protein	Acyrthosiphon pisum]
Unigene29188_All	470	gi|193688306|ref|XP_001943417.1|	1063	0.36	85.5	PREDICTED: similar to mitogen-activated protein kinase kinase kinase 4	Acyrthosiphon pisum]
Unigene29198_All	708	gi|193664541|ref|XP_001945737.1|	773	0.31	107	PREDICTED: similar to NP95	Acyrthosiphon pisum]
Unigene29252_All	1211	gi|193671824|ref|XP_001948452.1|	470	0.31	219	PREDICTED: similar to cell cycle checkpoint protein rad17	Acyrthosiphon pisum]
Unigene29275_All	383	gi|193613318|ref|XP_001949098.1|	1127	0.43	45.4	PREDICTED: similar to Protogenin B	Acyrthosiphon pisum]
Unigene29289_All	374	gi|239791786|dbj|BAH72313.1|	156	0.46	106	ACYPI004786	Acyrthosiphon pisum]
Unigene29343_All	593	gi|193676626|ref|XP_001946321.1|	749	0.37	116	PREDICTED: similar to ATP/GTP binding protein 1	Acyrthosiphon pisum]
Unigene29344_All	278	gi|193606317|ref|XP_001946303.1|	619	0.61	55.1	PREDICTED: similar to prmt5 protein	Acyrthosiphon pisum]
Unigene29359_All	300	gi|193587215|ref|XP_001948021.1|	319	0.84	112	PREDICTED: similar to goliath E3 ubiquitin ligase	Acyrthosiphon pisum]
Unigene29404_All	259	gi|193575645|ref|XP_001945964.1|	211	0.67	79.3	PREDICTED: similar to UDP-N-acetylglucosamine transferase subunit ALG14	Acyrthosiphon pisum]
Unigene29419_All	404	gi|193582337|ref|XP_001945967.1|	1473	0.54	160	PREDICTED: similar to AGAP000032-PA	Acyrthosiphon pisum]
Unigene29477_All	653	gi|193681095|ref|XP_001947353.1|	1191	0.48	114	PREDICTED: similar to polyprotein	Acyrthosiphon pisum]
Unigene29507_All	579	gi|193713819|ref|XP_001944173.1|	544	0.55	194	PREDICTED: similar to CG32635 CG32635-PA	Acyrthosiphon pisum]
Unigene29533_All	254	gi|193577835|ref|XP_001949713.1|	4392	0.55	87.8	PREDICTED: similar to dynein heavy chain	Acyrthosiphon pisum]
Unigene29560_All	489	gi|193709262|ref|XP_001949938.1|	328	0.59	97.4	PREDICTED: similar to AGAP002393-PA	Acyrthosiphon pisum]
Unigene29591_All	430	gi|193638803|ref|XP_001952362.1|	808	0.67	183	PREDICTED: similar to zinc finger protein	Acyrthosiphon pisum]
Unigene29690_All	346	gi|193594230|ref|XP_001951127.1|	467	0.74	185	PREDICTED: similar to AGAP010575-PA	Acyrthosiphon pisum]
Unigene29723_All	282	gi|193613064|ref|XP_001942749.1|	544	0.52	79.3	PREDICTED: similar to AGAP002083-PA	Acyrthosiphon pisum]
Unigene29761_All	290	gi|193617863|ref|XP_001942753.1|	990	0.46	44.3	PREDICTED: similar to Uncharacterized protein ZK1236.4	Acyrthosiphon pisum]
Unigene29767_All	355	gi|193620355|ref|XP_001948239.1|	1069	0.52	85.9	PREDICTED: similar to tyrosine-protein kinase pr2	Acyrthosiphon pisum]
Unigene29776_All	445	gi|193690782|ref|XP_001949243.1|	2226	0.36	90.5	PREDICTED: similar to lysosomal trafficking regulator	Acyrthosiphon pisum]
Unigene29803_All	722	gi|193580018|ref|XP_001944602.1|	612	0.38	168	PREDICTED: similar to armadillo repeat containing 2	Acyrthosiphon pisum]
Unigene29809_All	771	gi|193704749|ref|XP_001945244.1|	321	0.36	55.5	PREDICTED: similar to AGAP007094-PA	Acyrthosiphon pisum]
Unigene29813_All	444	gi|193664592|ref|XP_001942884.1|	1941	0.53	125	PREDICTED: similar to GA21699-PA	Acyrthosiphon pisum]
Unigene29871_All	369	gi|193676576|ref|XP_001949797.1|	603	0.37	53.9	PREDICTED: hypothetical protein	Acyrthosiphon pisum]
Unigene29876_All	623	gi|193624652|ref|XP_001952655.1|	1202	0.78	238	PREDICTED: similar to retinal degeneration B CG11111-PA	Acyrthosiphon pisum]
Unigene29903_All	250	gi|239788789|dbj|BAH71057.1|	231	0.52	65.1	ACYPI005402	Acyrthosiphon pisum]
Unigene29945_All	1193	gi|193591726|ref|XP_001944018.1|	536	0.59	239	PREDICTED: similar to Zinc finger protein 271 (Zinc finger protein 7) (HZF7) (Zinc finger protein ZNFphex133) (Epstein-Barr virus-induced zinc finger protein) (ZNF-EB) (CT-ZFP48) (Zinc finger protein dp) (ZNF-dp)	Acyrthosiphon pisum]
Unigene30007_All	618	gi|193671639|ref|XP_001943624.1|	589	0.55	130	PREDICTED: similar to trypsin-like serine protease	Acyrthosiphon pisum]
Unigene30011_All	722	gi|193706932|ref|XP_001943365.1|	1801	0.36	118	PREDICTED: similar to gp210	Acyrthosiphon pisum]
Unigene30034_All	645	gi|193713938|ref|XP_001946802.1|	424	0.59	79.7	PREDICTED: similar to AGAP004352-PA	Acyrthosiphon pisum]
Unigene30041_All	630	gi|193712541|ref|XP_001944453.1|	398	0.85	281	PREDICTED: similar to sex peptide receptor	Acyrthosiphon pisum]
Unigene30194_All	501	gi|193643411|ref|XP_001947292.1|	1732	0.42	149	PREDICTED: similar to BRCA2	Acyrthosiphon pisum]
Unigene30200_All	537	gi|193716191|ref|XP_001947171.1|	881	0.5	100	PREDICTED: similar to Endoplasmic reticulum metallopeptidase 1 (Felix-ina)	Acyrthosiphon pisum]
Unigene30203_All	262	gi|193664551|ref|XP_001946272.1|	645	0.57	54.3	PREDICTED: similar to AGAP001061-PA	Acyrthosiphon pisum]
Unigene30230_All	1705	gi|193588468|ref|XP_001943485.1|	1173	0.49	256	PREDICTED: similar to SD27140p	Acyrthosiphon pisum]
Unigene30373_All	2265	gi|193586963|ref|XP_001951180.1|	4008	0.45	564	PREDICTED: similar to dynein heavy chain	Acyrthosiphon pisum]
Unigene30383_All	449	gi|193636713|ref|XP_001949730.1|	629	0.83	105	PREDICTED: similar to cortactin	Acyrthosiphon pisum]
Unigene30445_All	624	gi|193652547|ref|XP_001944484.1|	1043	0.45	189	PREDICTED: similar to integrator complex subunit 3	Acyrthosiphon pisum]
Unigene30495_All	474	gi|193631849|ref|XP_001943451.1|	516	0.81	174	PREDICTED: similar to activin receptor IIA	Acyrthosiphon pisum]
Unigene30594_All	1135	gi|193683758|ref|XP_001949829.1|	485	0.52	301	PREDICTED: similar to AGAP007801-PA	Acyrthosiphon pisum]
Unigene30687_All	351	gi|193666920|ref|XP_001942709.1|	575	0.35	51.6	PREDICTED: similar to zinc finger MYM-type protein 1	Acyrthosiphon pisum]
Unigene30714_All	669	gi|193591827|ref|XP_001944608.1|	519	0.31	91.3	PREDICTED: similar to traffic jam CG10034-PA	Acyrthosiphon pisum]
Unigene30773_All	749	gi|193617789|ref|XP_001944562.1|	3721	0.55	107	PREDICTED: similar to fragile site-associated protein	Acyrthosiphon pisum]
Unigene30813_All	260	gi|193666920|ref|XP_001942709.1|	575	0.64	50.1	PREDICTED: similar to zinc finger MYM-type protein 1	Acyrthosiphon pisum]
Unigene30840_All	501	gi|193582447|ref|XP_001947369.1|	558	0.67	96.3	PREDICTED: similar to PHD finger protein 10	Acyrthosiphon pisum]
Unigene30875_All	311	gi|239789176|dbj|BAH71229.1|	155	0.53	61.6	ACYPI002199	Acyrthosiphon pisum]
Unigene30897_All	491	gi|193661985|ref|XP_001944814.1|	496	0.29	66.6	PREDICTED: similar to CG33964 CG33964-PA	Acyrthosiphon pisum]
Unigene30938_All	267	gi|193671574|ref|XP_001952435.1|	2179	0.93	65.1	PREDICTED: similar to sdk-P1	Acyrthosiphon pisum]
Unigene30954_All	356	gi|193631905|ref|XP_001950245.1|	751	0.46	108	PREDICTED: similar to AGAP003204-PA	Acyrthosiphon pisum]
Unigene30968_All	1029	gi|193603712|ref|XP_001950301.1|	492	0.5	244	PREDICTED: similar to rho/rac/cdc gtpase-activating protein	Acyrthosiphon pisum]
Unigene31005_All	762	gi|193709051|ref|XP_001945089.1|	1131	0.34	107	PREDICTED: similar to UPF2 regulator of nonsense transcripts homolog	Acyrthosiphon pisum]
Unigene31006_All	657	gi|193650147|ref|XP_001944204.1|	556	0.33	92.4	PREDICTED: similar to sim transcription factor	Acyrthosiphon pisum]
Unigene31023_All	369	gi|193620235|ref|XP_001947234.1|	478	0.4	76.3	PREDICTED: hypothetical protein	Acyrthosiphon pisum]
Unigene31025_All	876	gi|193591726|ref|XP_001944018.1|	536	0.46	109	PREDICTED: similar to Zinc finger protein 271 (Zinc finger protein 7) (HZF7) (Zinc finger protein ZNFphex133) (Epstein-Barr virus-induced zinc finger protein) (ZNF-EB) (CT-ZFP48) (Zinc finger protein dp) (ZNF-dp)	Acyrthosiphon pisum]
Unigene31029_All	351	gi|193709087|ref|XP_001947365.1|	1140	1	243	PREDICTED: similar to large conductance calcium activated potassium channel pSlo spliceform 1-5A	Acyrthosiphon pisum]
Unigene31061_All	373	gi|193620482|ref|XP_001949404.1|	490	0.91	229	PREDICTED: similar to GA19830-PA	Acyrthosiphon pisum]
Unigene31074_All	382	gi|193669389|ref|XP_001951091.1|	930	0.98	118	PREDICTED: similar to pre-mrna splicing factor	Acyrthosiphon pisum]
Unigene31127_All	1253	gi|193690554|ref|XP_001943518.1|	1354	0.62	470	PREDICTED: similar to Spinophilin CG16757-PA	Acyrthosiphon pisum]
Unigene31155_All	447	gi|193629655|ref|XP_001951186.1|	808	0.39	70.5	PREDICTED: similar to AGAP000615-PA	Acyrthosiphon pisum]
Unigene31161_All	802	gi|193711465|ref|XP_001952385.1|	1084	0.38	97.1	PREDICTED: similar to blooms syndrome DNA helicase	Acyrthosiphon pisum]
Unigene31177_All	762	gi|193657405|ref|XP_001950855.1|	456	0.33	118	PREDICTED: similar to AGAP008668-PA	Acyrthosiphon pisum]
Unigene31218_All	893	gi|193594252|ref|XP_001949647.1|	1008	0.77	305	PREDICTED: similar to serine/threonine protein kinase	Acyrthosiphon pisum]
Unigene31246_All	1386	gi|193688088|ref|XP_001947358.1|	1461	0.59	422	PREDICTED: similar to lethal (2) k07433 CG33130-PA	Acyrthosiphon pisum]
Unigene31249_All	2111	gi|193669324|ref|XP_001944864.1|	589	0.79	938	PREDICTED: similar to GA14759-PA	Acyrthosiphon pisum]
Unigene31515_All	1415	gi|193606023|ref|XP_001943151.1|	487	0.66	327	PREDICTED: similar to zinc finger protein	Acyrthosiphon pisum]
Unigene31526_All	718	gi|193683782|ref|XP_001944162.1|	392	0.37	152	PREDICTED: similar to F57G4.9	Acyrthosiphon pisum]
Unigene31566_All	1211	gi|193688414|ref|XP_001943732.1|	712	0.39	236	PREDICTED: similar to fruitless	Acyrthosiphon pisum]
Unigene31574_All	606	gi|193608397|ref|XP_001948651.1|	292	0.4	57.8	PREDICTED: hypothetical protein	Acyrthosiphon pisum]
Unigene31589_All	453	gi|193601262|ref|XP_001943650.1|	954	0.64	79.7	PREDICTED: similar to WD repeat domain 65	Acyrthosiphon pisum]
Unigene31601_All	430	gi|193636556|ref|XP_001948293.1|	567	0.6	63.2	PREDICTED: similar to transmembrane and coiled-coil domains 4	Acyrthosiphon pisum]
Unigene31611_All	336	gi|193695134|ref|XP_001945346.1|	318	0.74	74.3	PREDICTED: similar to AGAP003876-PA	Acyrthosiphon pisum]
Unigene31643_All	428	gi|193713745|ref|XP_001946172.1|	310	0.42	96.7	PREDICTED: similar to CRAL/TRIO domain-containing protein	Acyrthosiphon pisum]
Unigene31687_All	1794	gi|193699979|ref|XP_001952065.1|	619	0.34	248	PREDICTED: similar to piggyBac transposable element derived 1	Acyrthosiphon pisum]
Unigene31697_All	422	gi|193661951|ref|XP_001942931.1|	693	0.59	165	PREDICTED: similar to CG9990 CG9990-PA	Acyrthosiphon pisum]
Unigene31729_All	1516	gi|193617863|ref|XP_001942753.1|	990	0.39	224	PREDICTED: similar to Uncharacterized protein ZK1236.4	Acyrthosiphon pisum]
Unigene31754_All	1575	gi|193697448|ref|XP_001943733.1|	779	0.59	627	PREDICTED: similar to Two pore calcium channel protein 1 (Voltage-dependent calcium channel protein TPC1)	Acyrthosiphon pisum]
Unigene31761_All	405	gi|239788256|dbj|BAH70816.1|	259	0.66	115	ACYPI006186	Acyrthosiphon pisum]
Unigene31779_All	408	gi|193664592|ref|XP_001942884.1|	1941	0.64	72.8	PREDICTED: similar to GA21699-PA	Acyrthosiphon pisum]
Unigene31791_All	262	gi|193709179|ref|XP_001947609.1|	1189	0.63	62.8	PREDICTED: similar to mCG117533	Acyrthosiphon pisum]
Unigene31806_All	704	gi|239792635|dbj|BAH72639.1|	258	0.51	94.4	ACYPI46563	Acyrthosiphon pisum]
Unigene31883_All	711	gi|193596779|ref|XP_001952570.1|	1631	0.36	157	PREDICTED: similar to BEL12_AG transposon polyprotein	Acyrthosiphon pisum]
Unigene31884_All	699	gi|193591998|ref|XP_001949129.1|	1375	0.41	94	PREDICTED: similar to connector enhancer of ksr CG6556-PA	Acyrthosiphon pisum]
Unigene31898_All	1472	gi|193681101|ref|XP_001949312.1|	594	0.49	234	PREDICTED: similar to NADPH-dependent FMN and FAD containing oxidoreductase-like protein	Acyrthosiphon pisum]
Unigene31921_All	503	gi|193697414|ref|XP_001952693.1|	1285	0.65	139	PREDICTED: similar to roundabout 1	Acyrthosiphon pisum]
Unigene31996_All	670	gi|193591979|ref|XP_001948023.1|	762	0.65	188	PREDICTED: similar to RAD54-like	Acyrthosiphon pisum]
Unigene32013_All	285	gi|193697639|ref|XP_001944706.1|	701	0.47	68.9	PREDICTED: similar to CG31217 CG31217-PA	Acyrthosiphon pisum]
Unigene32023_All	555	gi|193596414|ref|XP_001945971.1|	3016	0.71	305	PREDICTED: similar to fibrillin 2	Acyrthosiphon pisum]
Unigene32073_All	286	gi|193580264|ref|XP_001948227.1|	733	0.57	80.5	PREDICTED: similar to LD15043p	Acyrthosiphon pisum]
Unigene32099_All	414	gi|239788950|dbj|BAH71126.1|	131	0.65	107	ACYPI007604	Acyrthosiphon pisum]
Unigene32177_All	252	gi|193697637|ref|XP_001944648.1|	565	0.57	68.6	PREDICTED: similar to CG16791 CG16791-PA	Acyrthosiphon pisum]
Unigene32224_All	1634	gi|193606157|ref|XP_001944670.1|	410	0.22	71.2	PREDICTED: hypothetical protein	Acyrthosiphon pisum]
Unigene32241_All	285	gi|193627483|ref|XP_001942698.1|	887	0.53	103	PREDICTED: similar to Meckelin (Meckel syndrome type 3 protein homolog) (Transmembrane protein 67)	Acyrthosiphon pisum]
Unigene32255_All	612	gi|239791549|dbj|BAH72225.1|	283	0.53	208	ACYPI002677	Acyrthosiphon pisum]
Unigene32302_All	452	gi|193704494|ref|XP_001943000.1|	681	0.48	62.4	PREDICTED: similar to Rapgap1 CG34374-PD	Acyrthosiphon pisum]
Unigene32391_All	623	gi|193636607|ref|XP_001945435.1|	984	0.72	115	PREDICTED: similar to AGAP008232-PA	Acyrthosiphon pisum]
Unigene32393_All	433	gi|193678766|ref|XP_001945232.1|	894	0.49	57.8	PREDICTED: similar to AGAP001315-PB	Acyrthosiphon pisum]
Unigene32413_All	934	gi|193676203|ref|XP_001951822.1|	688	0.36	77.8	PREDICTED: similar to fushi tarazu repressor	Acyrthosiphon pisum]
Unigene32415_All	625	gi|193685873|ref|XP_001946061.1|	277	0.28	63.5	PREDICTED: hypothetical protein	Acyrthosiphon pisum]
Unigene32501_All	396	gi|193641084|ref|XP_001947795.1|	720	0.45	99.4	PREDICTED: similar to O-type P element protein {exons 0-3}	Acyrthosiphon pisum]
Unigene32524_All	486	gi|193695344|ref|XP_001947653.1|	340	0.56	147	PREDICTED: similar to MGC115312 protein	Acyrthosiphon pisum]
Unigene32528_All	1322	gi|193599102|ref|XP_001946877.1|	1249	0.31	171	PREDICTED: similar to CG4644 CG4644-PA	Acyrthosiphon pisum]
Unigene32538_All	438	gi|193664541|ref|XP_001945737.1|	773	0.79	137	PREDICTED: similar to NP95	Acyrthosiphon pisum]
Unigene32547_All	1821	gi|193620382|ref|XP_001949140.1|	1800	0.47	322	PREDICTED: similar to rCG48939	Acyrthosiphon pisum]
Unigene32553_All	416	gi|193606167|ref|XP_001945977.1|	2940	0.55	72	PREDICTED: similar to CG7466 CG7466-PA	Acyrthosiphon pisum]
Unigene32571_All	902	gi|193662234|ref|XP_001948711.1|	527	0.55	162	PREDICTED: similar to alanine aminotransferase	Acyrthosiphon pisum]
Unigene32614_All	611	gi|193624614|ref|XP_001952477.1|	335	0.54	112	PREDICTED: similar to CGI-60 protein	Acyrthosiphon pisum]
Unigene32632_All	1209	gi|193594212|ref|XP_001947776.1|	605	0.5	337	PREDICTED: similar to GA16397-PA	Acyrthosiphon pisum]
Unigene32706_All	2694	gi|193613280|ref|XP_001942691.1|	5642	0.3	212	PREDICTED: similar to Unc-89 CG33519-PB	Acyrthosiphon pisum]
Unigene32796_All	789	gi|193697414|ref|XP_001952693.1|	1285	0.69	395	PREDICTED: similar to roundabout 1	Acyrthosiphon pisum]
Unigene32921_All	1623	gi|193591726|ref|XP_001944018.1|	536	0.4	201	PREDICTED: similar to Zinc finger protein 271 (Zinc finger protein 7) (HZF7) (Zinc finger protein ZNFphex133) (Epstein-Barr virus-induced zinc finger protein) (ZNF-EB) (CT-ZFP48) (Zinc finger protein dp) (ZNF-dp)	Acyrthosiphon pisum]
Unigene32924_All	534	gi|193634170|ref|XP_001947431.1|	436	0.42	70.9	PREDICTED: similar to AGAP005440-PA	Acyrthosiphon pisum]
Unigene32938_All	787	gi|193704811|ref|XP_001949771.1|	1003	0.4	141	PREDICTED: similar to Putative 115 kDa protein in type-1 retrotransposable element R1DM (Putative 115 kDa protein in type I retrotransposable element R1DM) (ORF 2)	Acyrthosiphon pisum]
Unigene32971_All	708	gi|193716060|ref|XP_001952370.1|	1676	0.41	160	PREDICTED: similar to phopsphatidylinositol 3-kinase	Acyrthosiphon pisum]
Unigene32982_All	318	gi|193629584|ref|XP_001944311.1|	619	0.48	63.9	PREDICTED: similar to high-affinity serotonin transporter	Acyrthosiphon pisum]
Unigene32994_All	318	gi|193678997|ref|XP_001944376.1|	564	0.52	53.9	PREDICTED: similar to piggyBac transposase Uribo1	Acyrthosiphon pisum]
Unigene33035_All	525	gi|193613274|ref|XP_001942516.1|	751	0.5	120	PREDICTED: similar to DRAK1	Acyrthosiphon pisum]
Unigene33069_All	1480	gi|193617922|ref|XP_001948659.1|	1674	0.6	508	PREDICTED: similar to golgi-specific brefeldin a-resistance factor	Acyrthosiphon pisum]
Unigene33079_All	1383	gi|193613264|ref|XP_001947003.1|	444	0.62	561	PREDICTED: similar to AGAP012332-PA	Acyrthosiphon pisum]
Unigene33094_All	4409	gi|193664496|ref|XP_001943041.1|	5316	0.57	1036	PREDICTED: similar to short stop CG18076-PB	Acyrthosiphon pisum]
Unigene33099_All	876	gi|193605874|ref|XP_001945210.1|	327	0.2	68.9	PREDICTED: hypothetical protein	Acyrthosiphon pisum]
Unigene33116_All	745	gi|193716185|ref|XP_001946691.1|	477	0.46	209	PREDICTED: similar to GH03753p	Acyrthosiphon pisum]
Unigene33126_All	980	gi|193610725|ref|XP_001942914.1|	368	0.35	154	PREDICTED: similar to mitochondrial DNA polymerase accessory subunit	Acyrthosiphon pisum]
Unigene33128_All	301	gi|193666819|ref|XP_001950616.1|	438	0.53	74.7	PREDICTED: similar to interleukin-1 receptor-associated kinase 4	Acyrthosiphon pisum]
Unigene33207_All	1016	gi|193669102|ref|XP_001945448.1|	625	0.73	546	PREDICTED: similar to AGAP008335-PA	Acyrthosiphon pisum]
Unigene33245_All	895	gi|193638803|ref|XP_001952362.1|	808	0.57	109	PREDICTED: similar to zinc finger protein	Acyrthosiphon pisum]
Unigene33246_All	299	gi|193664549|ref|XP_001946211.1|	322	0.73	74.3	PREDICTED: similar to forked CG5424-PB	Acyrthosiphon pisum]
Unigene33250_All	575	gi|193678709|ref|XP_001952876.1|	1470	0.53	163	PREDICTED: similar to CG34408 CG34408-PB	Acyrthosiphon pisum]
Unigene33304_All	756	gi|193641020|ref|XP_001947682.1|	374	0.28	99.4	PREDICTED: similar to Zinc finger protein 271 (Zinc finger protein 7) (HZF7) (Zinc finger protein ZNFphex133) (Epstein-Barr virus-induced zinc finger protein) (ZNF-EB) (CT-ZFP48) (Zinc finger protein dp) (ZNF-dp)	Acyrthosiphon pisum]
Unigene33305_All	289	gi|193659778|ref|XP_001945500.1|	1628	0.78	138	PREDICTED: similar to AGAP007865-PA	Acyrthosiphon pisum]
Unigene33351_All	440	gi|193685984|ref|XP_001942996.1|	1376	0.49	150	PREDICTED: similar to BEL12_AG transposon polyprotein	Acyrthosiphon pisum]
Unigene33363_All	611	gi|193580135|ref|XP_001945966.1|	649	0.5	222	PREDICTED: similar to CG15117 CG15117-PA	Acyrthosiphon pisum]
Unigene33378_All	468	gi|193664492|ref|XP_001942608.1|	563	0.73	134	PREDICTED: similar to adenylate cyclase	Acyrthosiphon pisum]
Unigene33398_All	523	gi|193690703|ref|XP_001946280.1|	364	0.75	140	PREDICTED: similar to Mannose-1-phosphate guanyltransferase beta (GTP-mannose-1-phosphate guanylyltransferase beta) (GDP-mannose pyrophosphorylase B)	Acyrthosiphon pisum]
Unigene33417_All	562	gi|193591726|ref|XP_001944018.1|	536	0.57	134	PREDICTED: similar to Zinc finger protein 271 (Zinc finger protein 7) (HZF7) (Zinc finger protein ZNFphex133) (Epstein-Barr virus-induced zinc finger protein) (ZNF-EB) (CT-ZFP48) (Zinc finger protein dp) (ZNF-dp)	Acyrthosiphon pisum]
Unigene33449_All	576	gi|193592017|ref|XP_001951537.1|	273	0.48	196	PREDICTED: similar to GA16297-PA	Acyrthosiphon pisum]
Unigene33468_All	573	gi|193638892|ref|XP_001944095.1|	593	0.84	142	PREDICTED: similar to CG11069 CG11069-PA	Acyrthosiphon pisum]
Unigene33487_All	476	gi|193676424|ref|XP_001945893.1|	700	0.45	79	PREDICTED: similar to establishment of cohesion 1 homolog 2	Acyrthosiphon pisum]
Unigene33494_All	1408	gi|193638874|ref|XP_001942972.1|	1016	0.29	105	PREDICTED: similar to BMI1 polycomb ring finger oncogene	Acyrthosiphon pisum]
Unigene33525_All	582	gi|193605919|ref|XP_001947717.1|	553	0.83	187	PREDICTED: similar to monocarboxylate transporter	Acyrthosiphon pisum]
Unigene33577_All	650	gi|239790656|dbj|BAH71876.1|	204	0.62	204	ACYPI004152	Acyrthosiphon pisum]
Unigene33657_All	929	gi|193706888|ref|XP_001950916.1|	256	0.54	280	PREDICTED: similar to phosphoglyceromutase	Acyrthosiphon pisum]
Unigene33676_All	1517	gi|193695144|ref|XP_001946164.1|	898	0.62	346	PREDICTED: similar to Discoidin domain receptor CG33531-PA	Acyrthosiphon pisum]
Unigene33678_All	1570	gi|193636647|ref|XP_001949227.1|	767	0.77	578	PREDICTED: similar to masquerade	Acyrthosiphon pisum]
Unigene33692_All	1023	gi|193669294|ref|XP_001942830.1|	278	0.46	144	PREDICTED: similar to RNA pseudouridylate synthase domain containing 1	Acyrthosiphon pisum]
Unigene33700_All	361	gi|239792538|dbj|BAH72601.1|	360	0.3	48.5	ACYPI002944	Acyrthosiphon pisum]
Unigene33707_All	1537	gi|193620401|ref|XP_001943663.1|	1007	0.28	100	PREDICTED: similar to Haspin CG40080-PA	Acyrthosiphon pisum]
Unigene33736_All	2193	gi|193683382|ref|XP_001942613.1|	357	0.38	198	PREDICTED: similar to Inhibitory SMAD	Acyrthosiphon pisum]
Unigene33771_All	1965	gi|193688410|ref|XP_001942940.1|	535	0.34	224	PREDICTED: similar to Zinc finger protein 271 (Zinc finger protein 7) (HZF7) (Zinc finger protein ZNFphex133) (Epstein-Barr virus-induced zinc finger protein) (ZNF-EB) (CT-ZFP48) (Zinc finger protein dp) (ZNF-dp)	Acyrthosiphon pisum]
Unigene33793_All	352	gi|193713689|ref|XP_001948845.1|	852	0.94	114	PREDICTED: similar to Graf CG8948-PA	Acyrthosiphon pisum]
Unigene33807_All	1201	gi|193678881|ref|XP_001945183.1|	799	0.55	305	PREDICTED: similar to Fgd6 protein	Acyrthosiphon pisum]
Unigene33935_All	311	gi|239790520|dbj|BAH71815.1|	314	0.46	65.9	ACYPI008145	Acyrthosiphon pisum]
Unigene33952_All	356	gi|193627505|ref|XP_001945318.1|	283	0.6	108	PREDICTED: similar to Transmembrane protein 165 (Transmembrane protein TPARL) (TPA-regulated locus protein) (Transmembrane protein PFT27)	Acyrthosiphon pisum]
Unigene33971_All	522	gi|193657233|ref|XP_001946506.1|	1393	0.33	100	PREDICTED: similar to Fanconi anemia complementation group D2	Acyrthosiphon pisum]
Unigene34016_All	815	gi|193676267|ref|XP_001944759.1|	741	0.41	69.3	PREDICTED: similar to MGC79056 protein	Acyrthosiphon pisum]
Unigene34083_All	931	gi|193716299|ref|XP_001946578.1|	1009	0.51	270	PREDICTED: similar to AGAP008584-PA	Acyrthosiphon pisum]
Unigene34111_All	517	gi|193613001|ref|XP_001952572.1|	466	0.42	63.9	PREDICTED: similar to Y54G2A.42	Acyrthosiphon pisum]
Unigene34152_All	690	gi|193591664|ref|XP_001950298.1|	1082	0.39	100	PREDICTED: similar to MGC81066 protein	Acyrthosiphon pisum]
Unigene34163_All	1069	gi|193617863|ref|XP_001942753.1|	990	0.31	92.4	PREDICTED: similar to Uncharacterized protein ZK1236.4	Acyrthosiphon pisum]
Unigene34169_All	624	gi|193697466|ref|XP_001944877.1|	1749	0.68	179	PREDICTED: similar to GA15389-PA	Acyrthosiphon pisum]
Unigene34171_All	611	gi|193605893|ref|XP_001946032.1|	335	0.48	160	PREDICTED: similar to F14D2.9	Acyrthosiphon pisum]
Unigene34178_All	943	gi|193575635|ref|XP_001943897.1|	696	0.46	181	PREDICTED: similar to zinc finger protein 99	Acyrthosiphon pisum]
Unigene34182_All	544	gi|193627442|ref|XP_001946198.1|	780	0.54	199	PREDICTED: similar to chondroitin synthase	Acyrthosiphon pisum]
Unigene34213_All	327	gi|193716249|ref|XP_001943256.1|	2369	0.5	52.4	PREDICTED: similar to Protein dopey-1 homolog	Acyrthosiphon pisum]
Unigene34239_All	352	gi|288558052|ref|NP_001165721.1|	314	0.51	64.3	cuticular protein 48	Acyrthosiphon pisum]
Unigene34261_All	370	gi|193592012|ref|XP_001949781.1|	1783	0.91	162	PREDICTED: similar to otoferlin	Acyrthosiphon pisum]
Unigene34282_All	380	gi|193627483|ref|XP_001942698.1|	887	0.53	101	PREDICTED: similar to Meckelin (Meckel syndrome type 3 protein homolog) (Transmembrane protein 67)	Acyrthosiphon pisum]
Unigene34284_All	1536	gi|193662043|ref|XP_001949462.1|	1251	0.95	479	PREDICTED: similar to proto-oncogene tyrosine-protein kinase abl1	Acyrthosiphon pisum]
Unigene34289_All	330	gi|193716181|ref|XP_001946337.1|	389	0.62	146	PREDICTED: similar to myokinin receptor	Acyrthosiphon pisum]
Unigene34295_All	650	gi|193632021|ref|XP_001945320.1|	445	0.61	165	PREDICTED: similar to Hand2	Acyrthosiphon pisum]
Unigene34322_All	814	gi|193613298|ref|XP_001947726.1|	1034	0.57	310	PREDICTED: similar to AGAP009315-PA	Acyrthosiphon pisum]
Unigene34371_All	594	gi|193606059|ref|XP_001945871.1|	1913	0.46	80.5	PREDICTED: similar to esr1 protein	Acyrthosiphon pisum]
Unigene34375_All	388	gi|193662257|ref|XP_001950964.1|	346	0.34	58.2	PREDICTED: similar to conserved hypothetical protein	Acyrthosiphon pisum]
Unigene34418_All	1498	gi|193643551|ref|XP_001946444.1|	1412	0.52	419	PREDICTED: similar to intraflagellar transport 140 homolog	Acyrthosiphon pisum]
Unigene34426_All	597	gi|193645809|ref|XP_001952760.1|	1255	0.39	87.4	PREDICTED: similar to SD06366p	Acyrthosiphon pisum]
Unigene34428_All	1168	gi|193688368|ref|XP_001949989.1|	348	0.48	285	PREDICTED: similar to CG15173 CG15173-PA	Acyrthosiphon pisum]
Unigene34435_All	396	gi|193601326|ref|XP_001952865.1|	3537	0.45	84	PREDICTED: similar to GA20020-PA	Acyrthosiphon pisum]
Unigene34448_All	384	gi|239788919|dbj|BAH71114.1|	171	0.39	77.8	ACYPI006373	Acyrthosiphon pisum]
Unigene34516_All	1337	gi|193657008|ref|XP_001950748.1|	1307	0.56	454	PREDICTED: similar to stromal antigen	Acyrthosiphon pisum]
Unigene34529_All	878	gi|193662071|ref|XP_001943505.1|	445	0.26	80.9	PREDICTED: hypothetical protein	Acyrthosiphon pisum]
Unigene34531_All	336	gi|193716185|ref|XP_001946691.1|	477	0.57	134	PREDICTED: similar to GH03753p	Acyrthosiphon pisum]
Unigene34559_All	843	gi|193674175|ref|XP_001951117.1|	2266	0.46	280	PREDICTED: similar to perdido CG10275-PA	Acyrthosiphon pisum]						Mus musculus] >gi|27372734|gb|AAO06265.1| histone protein Hist2h3b	Mus musculus] >gi|33114057|gb|AAP94646.1| histone H3	Mytilus galloprovincialis] >gi|33114096|gb|AAP94666.1| histone H3	Mytilus trossulus] >gi|33114098|gb|AAP94667.1| histone H3	Mytilus galloprovincialis] >gi|33114100|gb|AAP94668.1| histone H3	Mytilus edulis] >gi|38564131|dbj|BAD02415.1| histone 3	Drosophila takahashii] >gi|38564133|dbj|BAD02416.1| histone 3	Drosophila ficusphila] >gi|38564135|dbj|BAD02417.1| histone 3	Drosophila immigrans] >gi|38564137|dbj|BAD02418.1| histone 3	Drosophila lutescens] >gi|38564139|dbj|BAD02419.1| histone 3	Drosophila americana] >gi|49659925|gb|AAT68254.1| histone H3/o	Homo sapiens] >gi|55960984|emb|CAI12559.1| histone cluster 2, H3d	Homo sapiens] >gi|55960986|emb|CAI12561.1| histone cluster 2, H3c	Homo sapiens] >gi|55960989|emb|CAI12566.1| histone cluster 2, H3a	Homo sapiens] >gi|56237859|emb|CAI25840.1| histone cluster 1, H3b	Mus musculus] >gi|56237862|emb|CAI25844.1| histone cluster 1, H3c	Mus musculus] >gi|67677880|gb|AAH97060.1| Zgc:113984	Danio rerio] >gi|72151523|gb|AAZ66481.1| histone H3	Drosophila melanogaster] >gi|72151527|gb|AAZ66485.1| histone H3	Drosophila melanogaster] >gi|72151532|gb|AAZ66490.1| histone H3	Drosophila melanogaster] >gi|72151536|gb|AAZ66494.1| histone H3	Drosophila melanogaster] >gi|72151541|gb|AAZ66499.1| histone H3	Drosophila melanogaster] >gi|72151546|gb|AAZ66504.1| histone H3	Drosophila melanogaster] >gi|72151551|gb|AAZ66509.1| histone H3	Drosophila melanogaster] >gi|72151556|gb|AAZ66514.1| histone H3	Drosophila melanogaster] >gi|72151561|gb|AAZ66519.1| histone H3	Drosophila melanogaster] >gi|72151566|gb|AAZ66524.1| histone H3	Drosophila melanogaster] >gi|72151571|gb|AAZ66529.1| histone H3	Drosophila melanogaster] >gi|72151576|gb|AAZ66534.1| histone H3	Drosophila melanogaster] >gi|72151581|gb|AAZ66539.1| histone H3	Drosophila melanogaster] >gi|72151586|gb|AAZ66544.1| histone H3	Drosophila melanogaster] >gi|72151591|gb|AAZ66549.1| histone H3	Drosophila melanogaster] >gi|72151596|gb|AAZ66554.1| histone H3	Drosophila melanogaster] >gi|72151601|gb|AAZ66559.1| histone H3	Drosophila melanogaster] >gi|72151606|gb|AAZ66564.1| histone H3	Drosophila melanogaster] >gi|72151611|gb|AAZ66569.1| histone H3	Drosophila melanogaster] >gi|72151616|gb|AAZ66574.1| histone H3
Unigene34610_All	1028	gi|193716249|ref|XP_001943256.1|	2369	0.61	370	PREDICTED: similar to Protein dopey-1 homolog	Acyrthosiphon pisum]
Unigene34611_All	645	gi|193676227|ref|XP_001943304.1|	276	0.43	132	PREDICTED: similar to Uncharacterized protein C3orf19 homolog	Acyrthosiphon pisum]
Unigene34642_All	963	gi|193716143|ref|XP_001944776.1|	1016	0.23	66.2	PREDICTED: similar to DNA helicase recq5	Acyrthosiphon pisum]
Unigene34666_All	406	gi|193697649|ref|XP_001945749.1|	1284	0.53	119	PREDICTED: similar to mCG7830	Acyrthosiphon pisum]
Unigene34680_All	407	gi|193591726|ref|XP_001944018.1|	536	0.42	103	PREDICTED: similar to Zinc finger protein 271 (Zinc finger protein 7) (HZF7) (Zinc finger protein ZNFphex133) (Epstein-Barr virus-induced zinc finger protein) (ZNF-EB) (CT-ZFP48) (Zinc finger protein dp) (ZNF-dp)	Acyrthosiphon pisum]
Unigene34682_All	798	gi|193693010|ref|XP_001950596.1|	766	0.62	365	PREDICTED: similar to zinc metalloprotease	Acyrthosiphon pisum]
Unigene34698_All	1428	gi|193638803|ref|XP_001952362.1|	808	0.58	478	PREDICTED: similar to zinc finger protein	Acyrthosiphon pisum]
Unigene34699_All	719	gi|193599016|ref|XP_001948281.1|	465	0.41	87.8	PREDICTED: similar to skeletal muscle/kidney enriched inositol 5-phosphatase	Acyrthosiphon pisum]
Unigene34713_All	2333	gi|193610572|ref|XP_001947624.1|	624	0.5	593	PREDICTED: similar to CG7289 CG7289-PA	Acyrthosiphon pisum]
Unigene34714_All	1326	gi|193673986|ref|XP_001951034.1|	545	0.34	182	PREDICTED: similar to cytochrome P450	Acyrthosiphon pisum]
Unigene34740_All	1007	gi|239788044|dbj|BAH70718.1|	259	0.69	231	ACYPI009625	Acyrthosiphon pisum]
Unigene34743_All	406	gi|193647972|ref|XP_001944046.1|	443	0.67	154	PREDICTED: similar to Sptzle 6 (Spz6)	Acyrthosiphon pisum]
Unigene34744_All	379	gi|193685984|ref|XP_001942996.1|	1376	0.55	69.7	PREDICTED: similar to BEL12_AG transposon polyprotein	Acyrthosiphon pisum]
Unigene34757_All	676	gi|193706906|ref|XP_001949962.1|	922	0.31	79	PREDICTED: similar to BEL12_AG transposon polyprotein	Acyrthosiphon pisum]
Unigene34758_All	682	gi|193638890|ref|XP_001944045.1|	909	0.6	115	PREDICTED: similar to GA16025-PA	Acyrthosiphon pisum]
Unigene34773_All	892	gi|193673880|ref|XP_001945793.1|	580	0.51	203	PREDICTED: similar to AGAP002552-PA	Acyrthosiphon pisum]
Unigene34790_All	410	gi|193683660|ref|XP_001943787.1|	353	0.46	53.5	PREDICTED: hypothetical protein	Acyrthosiphon pisum]
Unigene34804_All	417	gi|193610875|ref|XP_001946596.1|	1598	0.4	51.6	PREDICTED: similar to Y26D4A.9	Acyrthosiphon pisum]
Unigene34826_All	1116	gi|193641052|ref|XP_001942600.1|	1143	0.44	283	PREDICTED: similar to B-cell CLL/lymphoma 11A	Acyrthosiphon pisum]
Unigene34932_All	1387	gi|193608359|ref|XP_001950146.1|	346	0.42	246	PREDICTED: similar to CG8889 CG8889-PA	Acyrthosiphon pisum]
Unigene34975_All	668	gi|193645809|ref|XP_001952760.1|	1255	0.35	102	PREDICTED: similar to SD06366p	Acyrthosiphon pisum]
Unigene34980_All	434	gi|193636655|ref|XP_001942555.1|	620	0.6	122	PREDICTED: similar to glucose dehydrogenase	Acyrthosiphon pisum]
Unigene34999_All	2434	gi|193580022|ref|XP_001944716.1|	301	0.51	205	PREDICTED: similar to aldo-keto reductase	Acyrthosiphon pisum]
Unigene35023_All	695	gi|193610447|ref|XP_001952678.1|	495	0.58	156	PREDICTED: similar to AGAP010973-PA	Acyrthosiphon pisum]
Unigene35040_All	397	gi|193594169|ref|XP_001945421.1|	230	0.65	161	PREDICTED: similar to AGAP011883-PA	Acyrthosiphon pisum]
Unigene35071_All	1259	gi|193575641|ref|XP_001945525.1|	365	0.56	395	PREDICTED: similar to RNA terminal phosphate cyclase-like 1	Acyrthosiphon pisum]
Unigene35122_All	451	gi|193664522|ref|XP_001945070.1|	629	0.58	174	PREDICTED: similar to GA11607-PA	Acyrthosiphon pisum]
Unigene35129_All	2840	gi|193702213|ref|XP_001943843.1|	3098	0.36	608	PREDICTED: similar to vacuolar protein sorting-associated protein	Acyrthosiphon pisum]
Unigene35134_All	446	gi|193704478|ref|XP_001952801.1|	509	0.71	222	PREDICTED: similar to AGAP006020-PA	Acyrthosiphon pisum]
Unigene35209_All	461	gi|193652620|ref|XP_001948864.1|	1745	0.55	90.1	PREDICTED: similar to GA20458-PA	Acyrthosiphon pisum]
Unigene35217_All	999	gi|193636709|ref|XP_001949555.1|	523	0.72	176	PREDICTED: similar to CG13624 CG13624-PE	Acyrthosiphon pisum]
Unigene35220_All	1243	gi|193641230|ref|XP_001952006.1|	1316	0.76	643	PREDICTED: similar to plekhh1	Acyrthosiphon pisum]
Unigene35224_All	860	gi|239791369|dbj|BAH72159.1|	166	0.67	206	ACYPI000164	Acyrthosiphon pisum]
Unigene35227_All	1146	gi|193683830|ref|XP_001948838.1|	436	0.53	187	PREDICTED: similar to RNA-binding protein 40 (RNA-binding motif protein 40) (RNA-binding region-containing protein 3)	Acyrthosiphon pisum]
Unigene35231_All	738	gi|193664522|ref|XP_001945070.1|	629	0.61	322	PREDICTED: similar to GA11607-PA	Acyrthosiphon pisum]
Unigene35233_All	1272	gi|193676534|ref|XP_001945686.1|	619	0.43	318	PREDICTED: similar to zinc finger protein	Acyrthosiphon pisum]
Unigene35282_All	432	gi|193648056|ref|XP_001943502.1|	783	0.52	107	PREDICTED: similar to GA11625-PA	Acyrthosiphon pisum]
Unigene35307_All	466	gi|193683738|ref|XP_001949002.1|	1114	0.32	57	PREDICTED: similar to orf	Acyrthosiphon pisum]
Unigene35333_All	916	gi|193643335|ref|XP_001944628.1|	261	0.58	113	PREDICTED: similar to RE69393p	Acyrthosiphon pisum]
Unigene35337_All	480	gi|193699933|ref|XP_001951151.1|	323	0.72	204	PREDICTED: similar to CG34348 CG34348-PA	Acyrthosiphon pisum]
Unigene35355_All	486	gi|193592012|ref|XP_001949781.1|	1783	0.48	95.5	PREDICTED: similar to otoferlin	Acyrthosiphon pisum]
Unigene35367_All	523	gi|193718317|ref|XP_001949281.1|	832	0.42	93.6	PREDICTED: similar to transposase domain-containing protein	Acyrthosiphon pisum]
Unigene35413_All	2534	gi|193613001|ref|XP_001952572.1|	466	0.36	151	PREDICTED: similar to Y54G2A.42	Acyrthosiphon pisum]
Unigene35425_All	511	gi|193678711|ref|XP_001942833.1|	723	0.7	194	PREDICTED: similar to sodium/chloride dependent transporter	Acyrthosiphon pisum]
Unigene35453_All	1124	gi|193634305|ref|XP_001946200.1|	430	0.28	97.1	PREDICTED: similar to Y54G2A.42	Acyrthosiphon pisum]
Unigene35472_All	497	gi|193636577|ref|XP_001943281.1|	525	0.4	112	PREDICTED: similar to leucine-rich transmembrane protein	Acyrthosiphon pisum]
Unigene35484_All	476	gi|193671542|ref|XP_001952085.1|	498	0.52	157	PREDICTED: similar to Y26D4A.11	Acyrthosiphon pisum]
Unigene35488_All	1025	gi|193678881|ref|XP_001945183.1|	799	0.57	261	PREDICTED: similar to Fgd6 protein	Acyrthosiphon pisum]
Unigene35522_All	504	gi|193693028|ref|XP_001951271.1|	433	0.63	114	PREDICTED: similar to histone deacetylase	Acyrthosiphon pisum]
Unigene35540_All	950	gi|193601326|ref|XP_001952865.1|	3537	0.42	177	PREDICTED: similar to GA20020-PA	Acyrthosiphon pisum]
Unigene35546_All	1138	gi|193629562|ref|XP_001950069.1|	2181	0.63	489	PREDICTED: similar to AGAP003873-PA	Acyrthosiphon pisum]
Unigene35563_All	518	gi|193582337|ref|XP_001945967.1|	1473	0.61	217	PREDICTED: similar to AGAP000032-PA	Acyrthosiphon pisum]
Unigene35581_All	937	gi|193624806|ref|XP_001949405.1|	378	0.88	547	PREDICTED: similar to mab-2 CG4746-PA	Acyrthosiphon pisum]
Unigene35625_All	1332	gi|244790117|ref|NP_001156460.1|	294	0.28	95.9	spindle and KT associated 1	Acyrthosiphon pisum]
Unigene35638_All	553	gi|193656943|ref|XP_001947685.1|	872	0.83	144	PREDICTED: similar to Zinc finger FYVE domain-containing protein 28	Acyrthosiphon pisum]
Unigene35660_All	1168	gi|193702359|ref|XP_001948372.1|	442	0.47	215	PREDICTED: similar to GA14606-PA	Acyrthosiphon pisum]
Unigene35694_All	1153	gi|193688144|ref|XP_001946009.1|	318	0.53	271	PREDICTED: similar to GA10291-PA	Acyrthosiphon pisum]
Unigene35695_All	575	gi|193709431|ref|XP_001944171.1|	436	0.41	62	PREDICTED: similar to putative transposase yabusame-1	Acyrthosiphon pisum]
Unigene35697_All	577	gi|193620241|ref|XP_001947627.1|	3158	0.43	145	PREDICTED: similar to cadherin	Acyrthosiphon pisum]
Unigene35699_All	589	gi|193657157|ref|XP_001949417.1|	514	0.54	221	PREDICTED: similar to mucolipin	Acyrthosiphon pisum]
Unigene35708_All	1601	gi|193716143|ref|XP_001944776.1|	1016	0.56	412	PREDICTED: similar to DNA helicase recq5	Acyrthosiphon pisum]
Unigene35716_All	593	gi|193704811|ref|XP_001949771.1|	1003	0.32	84.3	PREDICTED: similar to Putative 115 kDa protein in type-1 retrotransposable element R1DM (Putative 115 kDa protein in type I retrotransposable element R1DM) (ORF 2)	Acyrthosiphon pisum]
Unigene35724_All	608	gi|193657167|ref|XP_001942706.1|	1236	0.39	94	PREDICTED: similar to homeobox protein prospero/prox-1	Acyrthosiphon pisum]
Unigene35732_All	594	gi|193712545|ref|XP_001947112.1|	571	0.64	204	PREDICTED: similar to Protein FAM116B	Acyrthosiphon pisum]
Unigene35734_All	563	gi|193674034|ref|XP_001945683.1|	259	0.98	387	PREDICTED: similar to bifid CG3578-PA	Acyrthosiphon pisum]
Unigene35758_All	5124	gi|193713902|ref|XP_001943585.1|	705	0.25	140	PREDICTED: similar to zinc finger protein 624	Acyrthosiphon pisum]
Unigene35782_All	1056	gi|193627513|ref|XP_001944135.1|	1605	0.63	244	PREDICTED: similar to outspread	Acyrthosiphon pisum]
Unigene35787_All	590	gi|193669121|ref|XP_001946843.1|	1643	0.39	115	PREDICTED: similar to tuberin	Acyrthosiphon pisum]
Unigene35798_All	1393	gi|193575635|ref|XP_001943897.1|	696	0.49	117	PREDICTED: similar to zinc finger protein 99	Acyrthosiphon pisum]
Unigene35823_All	3033	gi|193652403|ref|XP_001950177.1|	938	0.44	656	PREDICTED: similar to GA13986-PA	Acyrthosiphon pisum]
Unigene35827_All	2207	gi|193678749|ref|XP_001944056.1|	579	0.33	191	PREDICTED: similar to FERM domain containing 4A	Acyrthosiphon pisum]
Unigene35845_All	1589	gi|193702396|ref|XP_001951038.1|	481	0.52	214	PREDICTED: similar to piggyBac transposase Uribo1	Acyrthosiphon pisum]
Unigene35854_All	1368	gi|193587374|ref|XP_001950648.1|	726	0.84	650	PREDICTED: similar to mKIAA0235 protein	Acyrthosiphon pisum]
Unigene35949_All	733	gi|193629681|ref|XP_001945053.1|	1100	0.85	392	PREDICTED: similar to axotactin CG18296-PA	Acyrthosiphon pisum]
Unigene35950_All	753	gi|193683460|ref|XP_001946560.1|	1585	0.43	195	PREDICTED: similar to transcription factor castor (protein ming)	Acyrthosiphon pisum]
Unigene35953_All	752	gi|193683656|ref|XP_001942834.1|	457	0.28	65.5	PREDICTED: similar to Y54G2A.42	Acyrthosiphon pisum]
Unigene35997_All	788	gi|193678893|ref|XP_001946622.1|	526	0.38	64.3	PREDICTED: hypothetical protein	Acyrthosiphon pisum]
Unigene36011_All	803	gi|193580139|ref|XP_001946021.1|	708	0.47	153	PREDICTED: similar to neural stem cell-derived dendrite regulator	Acyrthosiphon pisum]
Unigene36028_All	1769	gi|193641102|ref|XP_001950093.1|	776	0.85	941	PREDICTED: similar to cullin	Acyrthosiphon pisum]
Unigene36038_All	914	gi|193599056|ref|XP_001944075.1|	590	0.7	279	PREDICTED: similar to Rho GTPase activating protein 15	Acyrthosiphon pisum]
Unigene36040_All	1995	gi|193690800|ref|XP_001942724.1|	1368	0.68	919	PREDICTED: similar to strawberry notch CG1903-PC	Acyrthosiphon pisum]
Unigene36051_All	915	gi|193666920|ref|XP_001942709.1|	575	0.34	85.5	PREDICTED: similar to zinc finger MYM-type protein 1	Acyrthosiphon pisum]
Unigene36060_All	1020	gi|193620335|ref|XP_001947008.1|	778	0.26	75.1	PREDICTED: similar to centromere protein J	Acyrthosiphon pisum]
Unigene36061_All	928	gi|193592125|ref|XP_001951103.1|	1719	0.41	223	PREDICTED: similar to BEL12_AG transposon polyprotein	Acyrthosiphon pisum]
Unigene36074_All	2295	gi|193666912|ref|XP_001952839.1|	778	0.5	429	PREDICTED: similar to inscuteable	Acyrthosiphon pisum]
Unigene36080_All	2230	gi|193666928|ref|XP_001942885.1|	452	0.42	364	PREDICTED: similar to SHQ1 homolog	Acyrthosiphon pisum]
Unigene36085_All	1148	gi|193582337|ref|XP_001945967.1|	1473	0.55	397	PREDICTED: similar to AGAP000032-PA	Acyrthosiphon pisum]
Unigene36105_All	1242	gi|193643497|ref|XP_001947849.1|	477	0.48	359	PREDICTED: similar to GA10481-PA	Acyrthosiphon pisum]
Unigene36113_All	1390	gi|193580127|ref|XP_001945416.1|	407	0.32	226	PREDICTED: similar to juvenile hormone-inducible protein 26	Acyrthosiphon pisum]
Unigene36117_All	1336	gi|193601270|ref|XP_001944076.1|	573	0.7	546	PREDICTED: similar to proclotting enzyme	Acyrthosiphon pisum]
Unigene36121_All	1397	gi|193659562|ref|XP_001947203.1|	650	0.32	115	PREDICTED: similar to zinc finger protein	Acyrthosiphon pisum]
Unigene36141_All	200	gi|193638803|ref|XP_001952362.1|	808	0.67	99.8	PREDICTED: similar to zinc finger protein	Acyrthosiphon pisum]
Unigene36226_All	200	gi|193591726|ref|XP_001944018.1|	536	0.6	97.1	PREDICTED: similar to Zinc finger protein 271 (Zinc finger protein 7) (HZF7) (Zinc finger protein ZNFphex133) (Epstein-Barr virus-induced zinc finger protein) (ZNF-EB) (CT-ZFP48) (Zinc finger protein dp) (ZNF-dp)	Acyrthosiphon pisum]
Unigene36330_All	200	gi|193587037|ref|XP_001944604.1|	1306	0.69	79	PREDICTED: similar to HFM1 protein	Acyrthosiphon pisum]
Unigene36336_All	200	gi|193652401|ref|XP_001951879.1|	479	0.75	112	PREDICTED: similar to chitin deacetylase 4	Acyrthosiphon pisum]
Unigene36471_All	200	gi|288869498|ref|NP_001165856.1|	413	0.8	111	cuticular protein analogous to peritrophins 3-D2	Acyrthosiphon pisum]
Unigene36570_All	201	gi|193697474|ref|XP_001945239.1|	873	0.69	60.1	PREDICTED: hypothetical protein	Acyrthosiphon pisum]
Unigene36597_All	201	gi|193620333|ref|XP_001946939.1|	379	0.68	97.8	PREDICTED: similar to JmjC domain-containing protein 5 (Jumonji domain-containing protein 5)	Acyrthosiphon pisum]
Unigene36904_All	202	gi|193695316|ref|XP_001943888.1|	291	0.59	66.2	PREDICTED: similar to CG7492 CG7492-PA	Acyrthosiphon pisum]
Unigene37020_All	202	gi|193638803|ref|XP_001952362.1|	808	0.58	93.6	PREDICTED: similar to zinc finger protein	Acyrthosiphon pisum]
Unigene37164_All	203	gi|193606179|ref|XP_001946346.1|	604	0.77	118	PREDICTED: similar to pleiomorphic adenoma gene 1	Acyrthosiphon pisum]
Unigene37197_All	203	gi|193631961|ref|XP_001948782.1|	1431	0.75	92.8	PREDICTED: similar to Homeobox protein cut	Acyrthosiphon pisum]
Unigene37371_All	203	gi|193647992|ref|XP_001946546.1|	496	0.66	82	PREDICTED: similar to AGAP006705-PA	Acyrthosiphon pisum]
Unigene37401_All	204	gi|193664739|ref|XP_001943181.1|	724	0.53	73.9	PREDICTED: similar to BEL12_AG transposon polyprotein	Acyrthosiphon pisum]
Unigene37470_All	204	gi|193688176|ref|XP_001946912.1|	4741	0.66	99.4	PREDICTED: similar to very low-density lipoprotein receptor	Acyrthosiphon pisum]
Unigene37480_All	204	gi|193601262|ref|XP_001943650.1|	954	0.47	73.9	PREDICTED: similar to WD repeat domain 65	Acyrthosiphon pisum]
Unigene37493_All	204	gi|193697406|ref|XP_001952619.1|	439	0.49	75.1	PREDICTED: similar to AGAP003680-PA	Acyrthosiphon pisum]
Unigene37509_All	204	gi|193610535|ref|XP_001945368.1|	1740	0.5	72	PREDICTED: similar to Pcf11 CG10228-PA	Acyrthosiphon pisum]
Unigene37521_All	204	gi|193603588|ref|XP_001949179.1|	559	0.37	54.3	PREDICTED: similar to piggyBac transposase Uribo1	Acyrthosiphon pisum]
Unigene37649_All	204	gi|193617910|ref|XP_001947330.1|	1103	0.86	97.8	PREDICTED: similar to integrin alpha 1	Acyrthosiphon pisum]
Unigene37714_All	205	gi|239792997|dbj|BAH72768.1|	142	0.53	80.5	ACYPI009921	Acyrthosiphon pisum]
Unigene38104_All	206	gi|193713597|ref|XP_001944392.1|	1072	0.81	114	PREDICTED: similar to CG32138 CG32138-PB	Acyrthosiphon pisum]
Unigene38320_All	207	gi|193627483|ref|XP_001942698.1|	887	0.36	61.2	PREDICTED: similar to Meckelin (Meckel syndrome type 3 protein homolog) (Transmembrane protein 67)	Acyrthosiphon pisum]
Unigene38328_All	207	gi|239788294|dbj|BAH70836.1|	325	0.61	90.9	ACYPI000798	Acyrthosiphon pisum]
Unigene38357_All	207	gi|193577835|ref|XP_001949713.1|	4392	0.88	131	PREDICTED: similar to dynein heavy chain	Acyrthosiphon pisum]
Unigene38359_All	207	gi|193625099|ref|XP_001948033.1|	196	0.61	65.9	PREDICTED: similar to RNA binding region containing protein 1	Acyrthosiphon pisum]
Unigene38413_All	207	gi|193678997|ref|XP_001944376.1|	564	0.55	66.2	PREDICTED: similar to piggyBac transposase Uribo1	Acyrthosiphon pisum]
Unigene38451_All	207	gi|193704594|ref|XP_001942896.1|	923	0.45	68.2	PREDICTED: similar to protease m1 zinc metalloprotease	Acyrthosiphon pisum]
Unigene38646_All	208	gi|193620297|ref|XP_001944621.1|	1073	0.56	80.9	PREDICTED: similar to CG2990 CG2990-PB	Acyrthosiphon pisum]
Unigene38731_All	209	gi|239788917|dbj|BAH71113.1|	337	0.58	84.3	ACYPI004940	Acyrthosiphon pisum]
Unigene38768_All	209	gi|193662232|ref|XP_001948537.1|	374	0.72	101	PREDICTED: similar to actin-related protein 2/3 complex subunit 1A	Acyrthosiphon pisum]
Unigene38822_All	209	gi|193704731|ref|XP_001944170.1|	642	0.5	56.6	PREDICTED: similar to conserved hypothetical protein	Acyrthosiphon pisum]
Unigene38850_All	209	gi|193636647|ref|XP_001949227.1|	767	0.48	72.8	PREDICTED: similar to masquerade	Acyrthosiphon pisum]
Unigene38909_All	209	gi|193620482|ref|XP_001949404.1|	490	0.74	118	PREDICTED: similar to GA19830-PA	Acyrthosiphon pisum]
Unigene38996_All	210	gi|193610470|ref|XP_001943272.1|	237	0.51	65.1	PREDICTED: similar to LOC496100 protein	Acyrthosiphon pisum]
Unigene39015_All	210	gi|239792581|dbj|BAH72618.1|	145	0.7	99.8	ACYPI001485	Acyrthosiphon pisum]
Unigene39105_All	210	gi|193627430|ref|XP_001945216.1|	761	0.8	113	PREDICTED: similar to CG33275 CG33275-PA	Acyrthosiphon pisum]
Unigene39221_All	211	gi|193589542|ref|XP_001952620.1|	494	0.47	65.1	PREDICTED: similar to cytochrome P450 CYP15A1	Acyrthosiphon pisum]
Unigene39259_All	211	gi|193577835|ref|XP_001949713.1|	4392	0.5	73.2	PREDICTED: similar to dynein heavy chain	Acyrthosiphon pisum]
Unigene39261_All	211	gi|193683738|ref|XP_001949002.1|	1114	0.43	57.4	PREDICTED: similar to orf	Acyrthosiphon pisum]
Unigene39395_All	211	gi|193596779|ref|XP_001952570.1|	1631	0.35	53.9	PREDICTED: similar to BEL12_AG transposon polyprotein	Acyrthosiphon pisum]
Unigene39451_All	212	gi|239791811|dbj|BAH72322.1|	150	0.86	108	ACYPI001113	Acyrthosiphon pisum]
Unigene39607_All	212	gi|193713605|ref|XP_001944066.1|	616	0.56	75.1	PREDICTED: similar to GA15001-PA	Acyrthosiphon pisum]
Unigene39716_All	213	gi|193643322|ref|XP_001952819.1|	958	0.73	106	PREDICTED: similar to CG32158 CG32158-PG	Acyrthosiphon pisum]
Unigene39720_All	213	gi|193683347|ref|XP_001946006.1|	546	0.73	90.5	PREDICTED: similar to SNF2-related domain-containing protein	Acyrthosiphon pisum]
Unigene39850_All	214	gi|193685901|ref|XP_001952194.1|	286	0.68	62.4	PREDICTED: similar to RE20544p	Acyrthosiphon pisum]
Unigene39888_All	214	gi|193594268|ref|XP_001942681.1|	665	0.94	145	PREDICTED: similar to broad	Acyrthosiphon pisum]
Unigene39925_All	214	gi|193645732|ref|XP_001944319.1|	1354	0.5	74.3	PREDICTED: similar to WD repeat domain 19	Acyrthosiphon pisum]
Unigene39935_All	214	gi|193690510|ref|XP_001952848.1|	415	0.88	139	PREDICTED: similar to GA16498-PA	Acyrthosiphon pisum]
Unigene39944_All	214	gi|193605967|ref|XP_001944556.1|	877	0.46	60.8	PREDICTED: similar to CG6847 CG6847-PA	Acyrthosiphon pisum]
Unigene40012_All	214	gi|193591706|ref|XP_001943146.1|	1712	0.63	103	PREDICTED: similar to CG31048 CG31048-PA	Acyrthosiphon pisum]
Unigene40027_All	214	gi|193624928|ref|XP_001949221.1|	429	0.63	85.5	PREDICTED: similar to homeobox protein	Acyrthosiphon pisum]
Unigene40046_All	214	gi|193603699|ref|XP_001949682.1|	1124	1	148	PREDICTED: similar to AGAP007100-PA	Acyrthosiphon pisum]
Unigene40097_All	215	gi|193596597|ref|XP_001949548.1|	913	0.5	72.4	PREDICTED: similar to mCG121035	Acyrthosiphon pisum]
Unigene40137_All	215	gi|193688176|ref|XP_001946912.1|	4741	0.63	86.3	PREDICTED: similar to very low-density lipoprotein receptor	Acyrthosiphon pisum]
Unigene40152_All	215	gi|193690474|ref|XP_001952810.1|	355	0.35	52.8	PREDICTED: similar to RE14563p	Acyrthosiphon pisum]
Unigene40347_All	216	gi|193599162|ref|XP_001943539.1|	743	0.89	138	PREDICTED: similar to pangolin	Acyrthosiphon pisum]
Unigene40547_All	217	gi|193624690|ref|XP_001943863.1|	376	0.79	120	PREDICTED: similar to bombesin receptor subtype-3	Acyrthosiphon pisum]
Unigene40619_All	217	gi|193669187|ref|XP_001946784.1|	563	0.57	94	PREDICTED: similar to Zinc finger protein 91 (Zinc finger protein HTF10) (HPF7)	Acyrthosiphon pisum]
Unigene40639_All	217	gi|193683390|ref|XP_001944820.1|	522	0.91	141	PREDICTED: similar to AGAP006270-PA isoform 1	Acyrthosiphon pisum]
Unigene41015_All	219	gi|193591937|ref|XP_001945302.1|	459	0.69	106	PREDICTED: similar to ventral nerve cord defective protein	Acyrthosiphon pisum]
Unigene41246_All	220	gi|193643523|ref|XP_001944426.1|	963	0.6	86.3	PREDICTED: similar to rho-gtpase-activating protein	Acyrthosiphon pisum]
Unigene41285_All	220	gi|193664386|ref|XP_001943179.1|	821	0.62	78.2	PREDICTED: similar to Inter-alpha-trypsin inhibitor heavy chain H4 precursor (ITI heavy chain H4) (Inter-alpha-inhibitor heavy chain 4) (Inter-alpha-trypsin inhibitor family heavy chain-related protein) (IHRP) (Plasma kallikrein sensitive glycoprotein 120) (P...	Acyrthosiphon pisum]
Unigene41372_All	221	gi|193704466|ref|XP_001952794.1|	2626	0.44	63.9	PREDICTED: similar to CG4554 CG4554-PA	Acyrthosiphon pisum]
Unigene41386_All	221	gi|193636395|ref|XP_001948699.1|	1934	0.76	118	PREDICTED: similar to AGAP004320-PA	Acyrthosiphon pisum]
Unigene41388_All	221	gi|193699933|ref|XP_001951151.1|	323	0.78	127	PREDICTED: similar to CG34348 CG34348-PA	Acyrthosiphon pisum]
Unigene41401_All	221	gi|238558272|gb|ACR45970.1|	428	0.8	57.8	ultraspiracle	Acyrthosiphon pisum]
Unigene41554_All	221	gi|193610500|ref|XP_001946702.1|	401	0.75	101	PREDICTED: similar to GA18834-PA	Acyrthosiphon pisum]
Unigene41783_All	222	gi|193659564|ref|XP_001947243.1|	782	0.45	65.5	PREDICTED: similar to Probable RNA-directed DNA polymerase from transposon BS (Reverse transcriptase)	Acyrthosiphon pisum]
Unigene41820_All	223	gi|193620241|ref|XP_001947627.1|	3158	0.47	81.6	PREDICTED: similar to cadherin	Acyrthosiphon pisum]
Unigene41851_All	223	gi|193582590|ref|XP_001951535.1|	4677	0.91	132	PREDICTED: similar to dynein heavy chain	Acyrthosiphon pisum]
Unigene42120_All	224	gi|193624790|ref|XP_001947074.1|	248	0.46	78.6	PREDICTED: similar to CG41378 CG41378-PA	Acyrthosiphon pisum]
Unigene42230_All	225	gi|193617863|ref|XP_001942753.1|	990	0.49	77.4	PREDICTED: similar to Uncharacterized protein ZK1236.4	Acyrthosiphon pisum]
Unigene42250_All	225	gi|193610903|ref|XP_001949875.1|	234	0.65	95.9	PREDICTED: similar to CG2608 CG2608-PA	Acyrthosiphon pisum]
Unigene42302_All	225	gi|193615445|ref|XP_001942811.1|	870	0.6	98.2	PREDICTED: similar to CG10137 CG10137-PA	Acyrthosiphon pisum]
Unigene42306_All	225	gi|193636693|ref|XP_001948246.1|	1738	0.57	68.2	PREDICTED: similar to AGAP000870-PA	Acyrthosiphon pisum]
Unigene42381_All	225	gi|193678997|ref|XP_001944376.1|	564	0.53	95.1	PREDICTED: similar to piggyBac transposase Uribo1	Acyrthosiphon pisum]
Unigene26_All	2592	gi|193683680|ref|XP_001946412.1|	2334	0.84	1476	PREDICTED: similar to AGAP005175-PA	Acyrthosiphon pisum]
Unigene31_All	2004	gi|193605977|ref|XP_001949683.1|	528	0.69	743	PREDICTED: similar to AGAP005515-PA	Acyrthosiphon pisum]
Unigene38_All	4265	gi|193669074|ref|XP_001943183.1|	1412	0.45	392	PREDICTED: similar to bazooka CG5055-PA	Acyrthosiphon pisum]
Unigene39_All	1451	gi|193683429|ref|XP_001949704.1|	396	0.61	478	PREDICTED: similar to AGAP007051-PA	Acyrthosiphon pisum]
Unigene44_All	1603	gi|193676297|ref|XP_001946056.1|	732	0.58	487	PREDICTED: similar to Osmotic avoidance abnormal protein 3 (Kinesin-like protein osm-3)	Acyrthosiphon pisum]
Unigene51_All	1708	gi|193652395|ref|XP_001950095.1|	2160	0.8	922	PREDICTED: similar to beta chain spectrin	Acyrthosiphon pisum]
Unigene72_All	1317	gi|239789413|dbj|BAH71332.1|	276	0.33	119	ACYPI23752	Acyrthosiphon pisum]
Unigene76_All	1776	gi|193657267|ref|XP_001948299.1|	516	0.4	374	PREDICTED: similar to cytochrome P450 CYP302A1	Acyrthosiphon pisum]
Unigene108_All	2205	gi|193690836|ref|XP_001945693.1|	505	0.3	246	PREDICTED: similar to EGG sterile (unfertilizable) family member (egg-1)	Acyrthosiphon pisum]
Unigene116_All	2288	gi|193704624|ref|XP_001944278.1|	667	0.26	243	PREDICTED: similar to protein regulator of cytokinesis 1	Acyrthosiphon pisum]
Unigene122_All	1867	gi|193617746|ref|XP_001951963.1|	596	0.51	466	PREDICTED: similar to AGAP010563-PA	Acyrthosiphon pisum]
Unigene128_All	1332	gi|193596613|ref|XP_001952115.1|	400	0.55	466	PREDICTED: similar to AGAP000652-PA	Acyrthosiphon pisum]
Unigene139_All	1491	gi|193697797|ref|XP_001950891.1|	452	0.4	291	PREDICTED: similar to caspase-1	Acyrthosiphon pisum]
Unigene141_All	1235	gi|193706842|ref|XP_001944709.1|	267	0.63	310	PREDICTED: similar to CREB 8 protein	Acyrthosiphon pisum]
Unigene142_All	1569	gi|193638845|ref|XP_001952747.1|	1814	0.55	550	PREDICTED: similar to ubiquitin ligase E3 alpha	Acyrthosiphon pisum]
Unigene170_All	1436	gi|193690619|ref|XP_001946627.1|	831	0.55	527	PREDICTED: similar to CG32645 CG32645-PB	Acyrthosiphon pisum]
Unigene185_All	1653	gi|193591672|ref|XP_001952090.1|	468	0.67	529	PREDICTED: similar to CG11859 CG11859-PA	Acyrthosiphon pisum]
Unigene194_All	1134	gi|193669213|ref|XP_001948051.1|	329	0.69	429	PREDICTED: similar to coagulation factor XI	Acyrthosiphon pisum]
Unigene212_All	1025	gi|239787925|dbj|BAH70664.1|	203	0.64	233	ACYPI33427	Acyrthosiphon pisum]
Unigene213_All	1508	gi|193657129|ref|XP_001948044.1|	543	0.45	138	PREDICTED: similar to serine hydrolase-like	Acyrthosiphon pisum]
Unigene214_All	1176	gi|193654837|ref|XP_001951546.1|	319	0.56	364	PREDICTED: similar to retinol dehydrogenase 11	Acyrthosiphon pisum]
Unigene229_All	1141	gi|193588468|ref|XP_001943485.1|	1173	0.43	154	PREDICTED: similar to SD27140p	Acyrthosiphon pisum]
Unigene236_All	1204	gi|193678865|ref|XP_001944537.1|	643	0.42	186	PREDICTED: similar to numb protein	Acyrthosiphon pisum]
Unigene241_All	1673	gi|193631871|ref|XP_001944418.1|	654	0.58	439	PREDICTED: similar to CG6006 CG6006-PC	Acyrthosiphon pisum]
Unigene245_All	826	gi|193713573|ref|XP_001950161.1|	444	0.7	348	PREDICTED: similar to AGAP004487-PA	Acyrthosiphon pisum]
Unigene247_All	1210	gi|193613106|ref|XP_001949550.1|	316	0.55	355	PREDICTED: similar to alpha-tocopherol transfer protein	Acyrthosiphon pisum]
Unigene261_All	1891	gi|193625017|ref|XP_001950501.1|	636	0.81	544	PREDICTED: similar to GA12802-PA	Acyrthosiphon pisum]
Unigene295_All	1219	gi|193683398|ref|XP_001945690.1|	334	0.55	351	PREDICTED: similar to mitochondrial ribosomal protein S35 CG2101-PA	Acyrthosiphon pisum]
Unigene300_All	1218	gi|193638817|ref|XP_001951170.1|	242	0.34	127	PREDICTED: hypothetical protein	Acyrthosiphon pisum]
Unigene318_All	1875	gi|193716253|ref|XP_001943429.1|	556	0.59	681	PREDICTED: similar to asparagine synthetase	Acyrthosiphon pisum]
Unigene322_All	1381	gi|193700092|ref|XP_001951744.1|	811	0.88	246	PREDICTED: similar to abc transporter	Acyrthosiphon pisum]
Unigene328_All	1506	gi|239790272|dbj|BAH71707.1|	324	0.41	169	ACYPI005632	Acyrthosiphon pisum]
Unigene376_All	925	gi|239788716|dbj|BAH71026.1|	247	0.65	227	ACYPI004945	Acyrthosiphon pisum]
Unigene381_All	1880	gi|193647972|ref|XP_001944046.1|	443	0.51	469	PREDICTED: similar to Sptzle 6 (Spz6)	Acyrthosiphon pisum]
Unigene382_All	1781	gi|193648093|ref|XP_001948862.1|	556	0.45	440	PREDICTED: similar to Putative phospholipase B-like 2 precursor (Lamina ancestor homolog 2) (LAMA-like protein 2) (76 kDa protein) (p76) (66.3 kDa protein)	Acyrthosiphon pisum]
Unigene386_All	2485	gi|193699929|ref|XP_001951096.1|	658	0.6	835	PREDICTED: similar to SEC14 (S. cerevisiae)-like 1	Acyrthosiphon pisum]
Unigene467_All	746	gi|239792721|dbj|BAH72669.1|	102	0.73	145	ACYPI001868	Acyrthosiphon pisum]
Unigene493_All	685	gi|193664422|ref|XP_001945789.1|	568	0.38	135	PREDICTED: similar to heparan-alpha-glucosaminide N-acetyltransferase	Acyrthosiphon pisum]
Unigene507_All	792	gi|193698851|ref|XP_001948169.1|	396	0.53	260	PREDICTED: similar to zinc binding dehydrogenase	Acyrthosiphon pisum]
Unigene511_All	928	gi|193596414|ref|XP_001945971.1|	3016	0.63	477	PREDICTED: similar to fibrillin 2	Acyrthosiphon pisum]
Unigene559_All	608	gi|193697651|ref|XP_001946070.1|	719	0.3	69.7	PREDICTED: similar to AGAP002052-PA	Acyrthosiphon pisum]
Unigene569_All	549	gi|193620183|ref|XP_001943811.1|	1640	0.46	110	PREDICTED: similar to AGAP000054-PA	Acyrthosiphon pisum]
Unigene577_All	1020	gi|239792834|dbj|BAH72712.1|	155	0.47	90.1	ACYPI000511	Acyrthosiphon pisum]
Unigene582_All	769	gi|193704753|ref|XP_001946740.1|	313	0.64	343	PREDICTED: similar to GA19845-PA	Acyrthosiphon pisum]
Unigene589_All	665	gi|193594312|ref|XP_001945155.1|	664	0.34	92.4	PREDICTED: similar to CG10984 CG10984-PC	Acyrthosiphon pisum]
Unigene591_All	831	gi|239788624|dbj|BAH70984.1|	320	0.71	395	ACYPI007342	Acyrthosiphon pisum]
Unigene594_All	1000	gi|193713653|ref|XP_001948064.1|	1357	0.47	87.4	PREDICTED: similar to zinc finger protein 608	Acyrthosiphon pisum]
Unigene598_All	806	gi|193666871|ref|XP_001947031.1|	1481	0.5	71.6	PREDICTED: similar to arginine glutamic acid dipeptide (RE) repeats	Acyrthosiphon pisum]
Unigene603_All	1110	gi|239790504|dbj|BAH71809.1|	258	0.45	211	ACYPI000473	Acyrthosiphon pisum]
Unigene612_All	1049	gi|193695322|ref|XP_001944448.1|	411	0.39	224	PREDICTED: similar to F57G4.9	Acyrthosiphon pisum]
Unigene639_All	649	gi|239790654|dbj|BAH71875.1|	407	0.33	58.5	ACYPI000297	Acyrthosiphon pisum]
Unigene641_All	779	gi|193650285|ref|XP_001949599.1|	150	0.51	142	PREDICTED: similar to sorting nexin 22	Acyrthosiphon pisum]
Unigene643_All	555	gi|193695344|ref|XP_001947653.1|	340	0.47	158	PREDICTED: similar to MGC115312 protein	Acyrthosiphon pisum]
Unigene649_All	586	gi|193648067|ref|XP_001944258.1|	945	0.44	118	PREDICTED: similar to Ataxin-2 CG5166-PB	Acyrthosiphon pisum]
Unigene652_All	881	gi|193638916|ref|XP_001946441.1|	478	0.37	166	PREDICTED: similar to hCG2016942	Acyrthosiphon pisum]
Unigene656_All	2725	gi|193659722|ref|XP_001943231.1|	875	0.66	695	PREDICTED: similar to phosphatidylinositol 3-kinase catalytic subunit type 3	Acyrthosiphon pisum]
Unigene681_All	4539	gi|193598803|ref|XP_001950820.1|	1501	0.65	1899	PREDICTED: similar to Gb1-cadherin	Acyrthosiphon pisum]
Unigene690_All	2254	gi|193596615|ref|XP_001950233.1|	538	0.36	335	PREDICTED: similar to ZBED1 protein	Acyrthosiphon pisum]
Unigene703_All	640	gi|193610915|ref|XP_001950657.1|	467	0.38	111	PREDICTED: similar to SAM domain- and HD domain-containing protein 1	Acyrthosiphon pisum]
Unigene704_All	573	gi|193599118|ref|XP_001947778.1|	306	0.5	155	PREDICTED: similar to CG11986 CG11986-PA	Acyrthosiphon pisum]
Unigene714_All	999	gi|193625043|ref|XP_001943865.1|	192	0.92	368	PREDICTED: similar to rac gtpase	Acyrthosiphon pisum]
Unigene715_All	666	gi|193706936|ref|XP_001944772.1|	598	0.44	163	PREDICTED: similar to G protein-coupled receptor kinase-interactor 2	Acyrthosiphon pisum]
Unigene740_All	2109	gi|193695154|ref|XP_001946853.1|	1140	0.69	915	PREDICTED: similar to CG33967 CG33967-PA	Acyrthosiphon pisum]
Unigene759_All	596	gi|193652345|ref|XP_001947146.1|	1326	0.46	168	PREDICTED: similar to LOC494817 protein	Acyrthosiphon pisum]
Unigene769_All	954	gi|193610576|ref|XP_001947719.1|	314	0.53	290	PREDICTED: similar to GA16441-PA	Acyrthosiphon pisum]
Unigene782_All	1146	gi|193704594|ref|XP_001942896.1|	923	0.47	305	PREDICTED: similar to protease m1 zinc metalloprotease	Acyrthosiphon pisum]
Unigene799_All	589	gi|193582496|ref|XP_001948683.1|	1398	0.58	130	PREDICTED: similar to Stretchin-Mlck CG18255-PA	Acyrthosiphon pisum]
Unigene808_All	1539	gi|193664327|ref|XP_001952229.1|	685	0.39	366	PREDICTED: similar to CG14205 CG14205-PA	Acyrthosiphon pisum]
Unigene826_All	774	gi|239789855|dbj|BAH71526.1|	130	0.45	114	ACYPI007555	Acyrthosiphon pisum]
Unigene859_All	1151	gi|193587178|ref|XP_001946986.1|	310	0.54	303	PREDICTED: similar to hemolymph proteinase 19	Acyrthosiphon pisum]
Unigene860_All	2187	gi|193618053|ref|XP_001951690.1|	772	0.41	502	PREDICTED: similar to Tetratricopeptide repeat protein 27 (TPR repeat protein 27)	Acyrthosiphon pisum]
Unigene872_All	1109	gi|193595368|ref|XP_001943374.1|	1238	0.79	565	PREDICTED: similar to isoleucyl tRNA synthetase	Acyrthosiphon pisum]
Unigene873_All	1098	gi|239788891|dbj|BAH71102.1|	395	0.52	374	ACYPI006151	Acyrthosiphon pisum]
Unigene882_All	1704	gi|193610735|ref|XP_001944356.1|	336	0.33	139	PREDICTED: similar to histone RNA hairpin-binding protein	Acyrthosiphon pisum]
Unigene902_All	978	gi|193605864|ref|XP_001947378.1|	309	0.32	119	PREDICTED: similar to CG2663 CG2663-PB	Acyrthosiphon pisum]
Unigene912_All	1409	gi|193695150|ref|XP_001948750.1|	547	0.54	478	PREDICTED: similar to Copine-8 (Copine VIII)	Acyrthosiphon pisum]
Unigene915_All	1441	gi|193674040|ref|XP_001946727.1|	319	0.41	150	PREDICTED: similar to AGAP004089-PA	Acyrthosiphon pisum]
Unigene916_All	997	gi|193620424|ref|XP_001946037.1|	773	0.7	311	PREDICTED: similar to AGAP006460-PA	Acyrthosiphon pisum]
Unigene917_All	1475	gi|193659736|ref|XP_001943561.1|	287	0.49	301	PREDICTED: similar to CG7192 CG7192-PA	Acyrthosiphon pisum]
Unigene920_All	2969	gi|193704502|ref|XP_001943692.1|	803	0.68	1023	PREDICTED: similar to DNA replication licensing factor MCM3	Acyrthosiphon pisum]
Unigene923_All	1477	gi|193656953|ref|XP_001949191.1|	922	0.55	477	PREDICTED: similar to AGAP005425-PA	Acyrthosiphon pisum]
Unigene933_All	965	gi|239788523|dbj|BAH70936.1|	266	0.46	251	ACYPI000197	Acyrthosiphon pisum]
Unigene937_All	1206	gi|193595356|ref|XP_001942906.1|	453	0.52	349	PREDICTED: similar to tubulointerstitial nephritis antigen	Acyrthosiphon pisum]
Unigene942_All	726	gi|193673918|ref|XP_001949424.1|	260	0.36	160	PREDICTED: similar to CG5867 CG5867-PA	Acyrthosiphon pisum]
Unigene951_All	1214	gi|193603336|ref|XP_001942909.1|	888	0.76	481	PREDICTED: similar to oxysterol binding protein-like 6	Acyrthosiphon pisum]
Unigene42575_All	226	gi|193612995|ref|XP_001952260.1|	407	0.48	74.3	PREDICTED: similar to F57G4.9	Acyrthosiphon pisum]
Unigene42587_All	226	gi|193627474|ref|XP_001948290.1|	545	0.5	70.9	PREDICTED: similar to conserved hypothetical protein	Acyrthosiphon pisum]
Unigene42697_All	227	gi|239788529|dbj|BAH70939.1|	278	0.53	74.3	ACYPI004215	Acyrthosiphon pisum]
Unigene42730_All	227	gi|193673870|ref|XP_001944375.1|	911	0.86	129	PREDICTED: similar to alpha Catenin CG17947-PA	Acyrthosiphon pisum]
Unigene42733_All	227	gi|239791862|dbj|BAH72342.1|	218	0.77	125	ACYPI002076	Acyrthosiphon pisum]
Unigene42751_All	227	gi|193636566|ref|XP_001948821.1|	517	0.56	84.7	PREDICTED: similar to CG30427 CG30427-PC	Acyrthosiphon pisum]
Unigene42753_All	227	gi|193603378|ref|XP_001948133.1|	545	0.5	65.9	PREDICTED: similar to epithelial membrane protein	Acyrthosiphon pisum]
Unigene42793_All	227	gi|193638803|ref|XP_001952362.1|	808	0.62	103	PREDICTED: similar to zinc finger protein	Acyrthosiphon pisum]
Unigene42797_All	227	gi|193620213|ref|XP_001945932.1|	626	0.78	84	PREDICTED: similar to Putative protein kinase C delta type homolog	Acyrthosiphon pisum]
Unigene42810_All	227	gi|193713745|ref|XP_001946172.1|	310	0.41	59.7	PREDICTED: similar to CRAL/TRIO domain-containing protein	Acyrthosiphon pisum]
Unigene42855_All	228	gi|193695132|ref|XP_001945189.1|	624	0.48	58.2	PREDICTED: similar to kek1	Acyrthosiphon pisum]
Unigene42911_All	228	gi|193610561|ref|XP_001947067.1|	2193	0.48	57.4	PREDICTED: similar to AGAP007573-PA	Acyrthosiphon pisum]
Unigene43149_All	229	gi|193636453|ref|XP_001951086.1|	611	0.64	52.4	PREDICTED: similar to dab2-interacting protein	Acyrthosiphon pisum]
Unigene43168_All	229	gi|193659621|ref|XP_001942928.1|	865	0.43	66.2	PREDICTED: similar to reverse transcriptase homolog	Acyrthosiphon pisum]
Unigene43183_All	229	gi|193688176|ref|XP_001946912.1|	4741	0.84	138	PREDICTED: similar to very low-density lipoprotein receptor	Acyrthosiphon pisum]
Unigene43225_All	229	gi|193610935|ref|XP_001943155.1|	1097	0.42	58.5	PREDICTED: similar to AGAP003108-PA	Acyrthosiphon pisum]
Unigene43243_All	229	gi|193625017|ref|XP_001950501.1|	636	0.77	118	PREDICTED: similar to GA12802-PA	Acyrthosiphon pisum]
Unigene43259_All	229	gi|193625095|ref|XP_001947984.1|	416	0.79	115	PREDICTED: similar to CG6765 CG6765-PA	Acyrthosiphon pisum]
Unigene43281_All	229	gi|193599122|ref|XP_001948282.1|	4213	0.83	129	PREDICTED: similar to chromodomain helicase DNA binding protein	Acyrthosiphon pisum]
Unigene43345_All	230	gi|193582337|ref|XP_001945967.1|	1473	0.61	108	PREDICTED: similar to AGAP000032-PA	Acyrthosiphon pisum]
Unigene43420_All	230	gi|193713884|ref|XP_001950762.1|	1293	0.6	62	PREDICTED: similar to toll	Acyrthosiphon pisum]
Unigene43464_All	230	gi|193587077|ref|XP_001947664.1|	682	0.64	102	PREDICTED: similar to GTPase activating Rap/RanGAP domain-like 3	Acyrthosiphon pisum]
Unigene43517_All	231	gi|239792946|dbj|BAH72750.1|	377	0.68	77	ACYPI002015	Acyrthosiphon pisum]
Unigene43552_All	231	gi|193592125|ref|XP_001951103.1|	1719	0.52	89	PREDICTED: similar to BEL12_AG transposon polyprotein	Acyrthosiphon pisum]
Unigene43605_All	231	gi|193610935|ref|XP_001943155.1|	1097	0.54	69.7	PREDICTED: similar to AGAP003108-PA	Acyrthosiphon pisum]
Unigene43621_All	231	gi|193673934|ref|XP_001947806.1|	673	0.89	142	PREDICTED: similar to CG1776 CG1776-PA	Acyrthosiphon pisum]
Unigene43661_All	231	gi|193632080|ref|XP_001948346.1|	459	0.48	40.8	PREDICTED: similar to Y54G2A.42	Acyrthosiphon pisum]
Unigene43769_All	232	gi|193629584|ref|XP_001944311.1|	619	0.85	146	PREDICTED: similar to high-affinity serotonin transporter	Acyrthosiphon pisum]
Unigene43809_All	232	gi|193699945|ref|XP_001951310.1|	507	0.98	172	PREDICTED: similar to AGAP008200-PA	Acyrthosiphon pisum]
Unigene43903_All	232	gi|193591937|ref|XP_001945302.1|	459	0.45	59.3	PREDICTED: similar to ventral nerve cord defective protein	Acyrthosiphon pisum]
Unigene43939_All	233	gi|193706936|ref|XP_001944772.1|	598	0.68	109	PREDICTED: similar to G protein-coupled receptor kinase-interactor 2	Acyrthosiphon pisum]
Unigene43948_All	233	gi|193591706|ref|XP_001943146.1|	1712	0.51	86.3	PREDICTED: similar to CG31048 CG31048-PA	Acyrthosiphon pisum]
Unigene44080_All	233	gi|193643370|ref|XP_001945611.1|	466	0.43	63.2	PREDICTED: similar to Y54G2A.42	Acyrthosiphon pisum]
Unigene44090_All	233	gi|239790948|dbj|BAH72002.1|	204	0.69	115	ACYPI002679	Acyrthosiphon pisum]
Unigene44193_All	234	gi|193718403|ref|XP_001945414.1|	590	0.4	62	PREDICTED: hypothetical protein	Acyrthosiphon pisum]
Unigene44297_All	234	gi|193662105|ref|XP_001947442.1|	602	0.47	57.8	PREDICTED: similar to AGAP005245-PK	Acyrthosiphon pisum]
Unigene44470_All	235	gi|193617916|ref|XP_001948087.1|	665	0.57	77.8	PREDICTED: similar to GA10464-PA	Acyrthosiphon pisum]
Unigene44530_All	235	gi|193605899|ref|XP_001946999.1|	1168	0.32	55.8	PREDICTED: similar to CG10132 CG10132-PA	Acyrthosiphon pisum]
Unigene44693_All	236	gi|193713884|ref|XP_001950762.1|	1293	0.63	113	PREDICTED: similar to toll	Acyrthosiphon pisum]
Unigene44699_All	236	gi|193706906|ref|XP_001949962.1|	922	0.52	85.5	PREDICTED: similar to BEL12_AG transposon polyprotein	Acyrthosiphon pisum]
Unigene44752_All	236	gi|193598983|ref|XP_001946757.1|	503	0.41	65.9	PREDICTED: similar to Sug CG7334-PA	Acyrthosiphon pisum]
Unigene44754_All	236	gi|193690743|ref|XP_001946851.1|	401	0.66	114	PREDICTED: similar to lipase	Acyrthosiphon pisum]
Unigene44762_All	236	gi|193685976|ref|XP_001942835.1|	417	0.5	79	PREDICTED: similar to mevalonate kinase	Acyrthosiphon pisum]
Unigene44850_All	237	gi|193671709|ref|XP_001947953.1|	681	0.76	120	PREDICTED: similar to AGAP009774-PA	Acyrthosiphon pisum]
Unigene44867_All	237	gi|193695150|ref|XP_001948750.1|	547	0.78	129	PREDICTED: similar to Copine-8 (Copine VIII)	Acyrthosiphon pisum]
Unigene45009_All	238	gi|193617849|ref|XP_001948857.1|	1811	0.48	82	PREDICTED: similar to AGAP003395-PA	Acyrthosiphon pisum]
Unigene45138_All	238	gi|193657233|ref|XP_001946506.1|	1393	0.31	54.7	PREDICTED: similar to Fanconi anemia complementation group D2	Acyrthosiphon pisum]
Unigene45245_All	239	gi|193657109|ref|XP_001946721.1|	446	0.91	153	PREDICTED: similar to AGAP009011-PA	Acyrthosiphon pisum]
Unigene45383_All	240	gi|193690902|ref|XP_001949005.1|	4405	0.66	99	PREDICTED: similar to CG33978 CG33978-PA	Acyrthosiphon pisum]
Unigene45459_All	240	gi|193596571|ref|XP_001950847.1|	537	0.55	92.8	PREDICTED: similar to aspartate 1-decarboxylase	Acyrthosiphon pisum]
Unigene45490_All	240	gi|193591937|ref|XP_001945302.1|	459	0.44	67	PREDICTED: similar to ventral nerve cord defective protein	Acyrthosiphon pisum]
Unigene45823_All	242	gi|239791950|dbj|BAH72375.1|	207	0.42	56.6	ACYPI26358	Acyrthosiphon pisum]
Unigene45909_All	242	gi|193666920|ref|XP_001942709.1|	575	0.53	78.6	PREDICTED: similar to zinc finger MYM-type protein 1	Acyrthosiphon pisum]
Unigene45919_All	242	gi|193638977|ref|XP_001944142.1|	3754	0.64	103	PREDICTED: similar to dynein heavy chain	Acyrthosiphon pisum]
Unigene46024_All	243	gi|193647939|ref|XP_001947994.1|	840	0.44	57	PREDICTED: similar to epsin 4/enthoprotin	Acyrthosiphon pisum]
Unigene46027_All	243	gi|193666918|ref|XP_001952854.1|	3028	0.8	131	PREDICTED: similar to Zinc finger homeobox protein 3 (Zinc finger homeodomain protein 3) (ZFH-3) (Alpha-fetoprotein enhancer-binding protein) (AT motif-binding factor) (AT-binding transcription factor 1)	Acyrthosiphon pisum]
Unigene46132_All	244	gi|193709431|ref|XP_001944171.1|	436	0.4	53.5	PREDICTED: similar to putative transposase yabusame-1	Acyrthosiphon pisum]
Unigene46144_All	244	gi|193666920|ref|XP_001942709.1|	575	0.45	72.4	PREDICTED: similar to zinc finger MYM-type protein 1	Acyrthosiphon pisum]
Unigene46147_All	244	gi|193596414|ref|XP_001945971.1|	3016	0.77	154	PREDICTED: similar to fibrillin 2	Acyrthosiphon pisum]
Unigene46209_All	244	gi|193652620|ref|XP_001948864.1|	1745	0.37	54.3	PREDICTED: similar to GA20458-PA	Acyrthosiphon pisum]
Unigene46270_All	244	gi|193594334|ref|XP_001946343.1|	407	0.61	76.6	PREDICTED: similar to AGAP005292-PA	Acyrthosiphon pisum]
Unigene46285_All	244	gi|193636655|ref|XP_001942555.1|	620	0.62	105	PREDICTED: similar to glucose dehydrogenase	Acyrthosiphon pisum]
Unigene46302_All	244	gi|239792694|dbj|BAH72658.1|	139	0.55	72	ACYPI005037	Acyrthosiphon pisum]
Unigene46329_All	244	gi|193690800|ref|XP_001942724.1|	1368	0.93	149	PREDICTED: similar to strawberry notch CG1903-PC	Acyrthosiphon pisum]
Unigene46407_All	245	gi|193620241|ref|XP_001947627.1|	3158	0.45	68.9	PREDICTED: similar to cadherin	Acyrthosiphon pisum]
Unigene46451_All	245	gi|193603458|ref|XP_001948027.1|	1169	0.58	99	PREDICTED: similar to roundabout	Acyrthosiphon pisum]
Unigene46492_All	245	gi|239790890|dbj|BAH71979.1|	132	0.93	88.6	ACYPI008299	Acyrthosiphon pisum]
Unigene46581_All	246	gi|193629655|ref|XP_001951186.1|	808	0.46	64.7	PREDICTED: similar to AGAP000615-PA	Acyrthosiphon pisum]
Unigene46645_All	246	gi|193603366|ref|XP_001943701.1|	1909	0.44	59.3	PREDICTED: similar to CG34417 CG34417-PD	Acyrthosiphon pisum]
Unigene46730_All	246	gi|193664445|ref|XP_001950802.1|	196	0.59	64.7	PREDICTED: similar to basic helix-loop-helix protein	Acyrthosiphon pisum]
Unigene46771_All	247	gi|193690474|ref|XP_001952810.1|	355	0.41	58.5	PREDICTED: similar to RE14563p	Acyrthosiphon pisum]
Unigene46795_All	247	gi|193695128|ref|XP_001945083.1|	2927	0.69	115	PREDICTED: similar to odd Oz protein	Acyrthosiphon pisum]
Unigene46882_All	247	gi|193683654|ref|XP_001942719.1|	758	0.75	115	PREDICTED: similar to GA16705-PA	Acyrthosiphon pisum]
Unigene46892_All	247	gi|193678997|ref|XP_001944376.1|	564	0.45	65.5	PREDICTED: similar to piggyBac transposase Uribo1	Acyrthosiphon pisum]
Unigene46908_All	247	gi|193596587|ref|XP_001948428.1|	1180	0.92	162	PREDICTED: similar to CG7766 CG7766-PB	Acyrthosiphon pisum]
Unigene47009_All	248	gi|193709195|ref|XP_001948122.1|	298	0.89	126	PREDICTED: similar to CG34377 CG34377-PA	Acyrthosiphon pisum]
Unigene47012_All	248	gi|193591937|ref|XP_001945302.1|	459	0.69	112	PREDICTED: similar to ventral nerve cord defective protein	Acyrthosiphon pisum]
Unigene47031_All	248	gi|193659670|ref|XP_001944861.1|	688	0.45	82.4	PREDICTED: similar to dipeptidyl-peptidase	Acyrthosiphon pisum]
Unigene47130_All	249	gi|239791449|dbj|BAH72189.1|	174	0.53	80.1	ACYPI008664	Acyrthosiphon pisum]
Unigene47153_All	249	gi|193599122|ref|XP_001948282.1|	4213	0.71	95.5	PREDICTED: similar to chromodomain helicase DNA binding protein	Acyrthosiphon pisum]
Unigene47214_All	249	gi|193695132|ref|XP_001945189.1|	624	0.5	53.9	PREDICTED: similar to kek1	Acyrthosiphon pisum]
Unigene47300_All	250	gi|239789669|dbj|BAH71445.1|	202	0.64	90.9	ACYPI002725	Acyrthosiphon pisum]
Unigene47396_All	250	gi|193591726|ref|XP_001944018.1|	536	0.57	113	PREDICTED: similar to Zinc finger protein 271 (Zinc finger protein 7) (HZF7) (Zinc finger protein ZNFphex133) (Epstein-Barr virus-induced zinc finger protein) (ZNF-EB) (CT-ZFP48) (Zinc finger protein dp) (ZNF-dp)	Acyrthosiphon pisum]
Unigene47413_All	250	gi|193636385|ref|XP_001948196.1|	780	0.81	148	PREDICTED: similar to CG34127 CG34127-PA	Acyrthosiphon pisum]
Unigene47463_All	250	gi|193620382|ref|XP_001949140.1|	1800	0.43	55.1	PREDICTED: similar to rCG48939	Acyrthosiphon pisum]
Unigene47490_All	251	gi|193592012|ref|XP_001949781.1|	1783	0.61	114	PREDICTED: similar to otoferlin	Acyrthosiphon pisum]
Unigene47501_All	251	gi|193580135|ref|XP_001945966.1|	649	0.8	154	PREDICTED: similar to CG15117 CG15117-PA	Acyrthosiphon pisum]
Unigene47511_All	251	gi|193596597|ref|XP_001949548.1|	913	0.45	73.6	PREDICTED: similar to mCG121035	Acyrthosiphon pisum]
Unigene47628_All	251	gi|193713605|ref|XP_001944066.1|	616	0.54	71.6	PREDICTED: similar to GA15001-PA	Acyrthosiphon pisum]
Unigene47887_All	253	gi|193707021|ref|XP_001952868.1|	117	0.5	59.7	PREDICTED: similar to mitochondrial ribosomal protein L42 CG12921-PA	Acyrthosiphon pisum]
Unigene47907_All	253	gi|193641084|ref|XP_001947795.1|	720	0.54	64.7	PREDICTED: similar to O-type P element protein {exons 0-3}	Acyrthosiphon pisum]
Unigene47953_All	253	gi|193605961|ref|XP_001944302.1|	465	0.47	85.1	PREDICTED: similar to mitogen-activated protein kinase associated protein 1	Acyrthosiphon pisum]
Unigene48227_All	255	gi|193690759|ref|XP_001947557.1|	1266	0.45	67.8	PREDICTED: similar to GA14321-PA	Acyrthosiphon pisum]
Unigene48276_All	255	gi|193671715|ref|XP_001948004.1|	2345	0.82	140	PREDICTED: similar to phd finger protein	Acyrthosiphon pisum]
Unigene48297_All	256	gi|193636675|ref|XP_001945782.1|	424	0.91	66.2	PREDICTED: similar to decaprenyl-diphosphate synthase subunit 2	Acyrthosiphon pisum]
Unigene48358_All	256	gi|193716185|ref|XP_001946691.1|	477	0.58	109	PREDICTED: similar to GH03753p	Acyrthosiphon pisum]
Unigene48389_All	256	gi|193627363|ref|XP_001951732.1|	709	0.78	149	PREDICTED: similar to MGC69094 protein	Acyrthosiphon pisum]
Unigene48391_All	256	gi|193713623|ref|XP_001945411.1|	514	0.54	57.8	PREDICTED: similar to glucosyl/glucuronosyl transferases	Acyrthosiphon pisum]
Unigene48433_All	256	gi|193587267|ref|XP_001946526.1|	231	0.58	105	PREDICTED: hypothetical protein	Acyrthosiphon pisum]
Unigene48511_All	257	gi|193598945|ref|XP_001945158.1|	1187	0.71	132	PREDICTED: similar to CG2165 CG2165-PA	Acyrthosiphon pisum]
Unigene48555_All	257	gi|193627430|ref|XP_001945216.1|	761	0.47	64.7	PREDICTED: similar to CG33275 CG33275-PA	Acyrthosiphon pisum]
Unigene48726_All	258	gi|193697813|ref|XP_001943635.1|	2235	0.66	125	PREDICTED: similar to carbamoyl-phosphate synthase large chain	Acyrthosiphon pisum]
Unigene48833_All	259	gi|193624816|ref|XP_001948694.1|	909	0.69	58.2	PREDICTED: similar to ring finger protein 207	Acyrthosiphon pisum]
Unigene48835_All	259	gi|193613056|ref|XP_001952838.1|	482	0.79	152	PREDICTED: similar to CG14890 CG14890-PA	Acyrthosiphon pisum]
Unigene48850_All	259	gi|193695150|ref|XP_001948750.1|	547	0.64	109	PREDICTED: similar to Copine-8 (Copine VIII)	Acyrthosiphon pisum]
Unigene48924_All	259	gi|193659670|ref|XP_001944861.1|	688	0.56	73.2	PREDICTED: similar to dipeptidyl-peptidase	Acyrthosiphon pisum]
Unigene48958_All	260	gi|193654861|ref|XP_001944750.1|	693	0.69	112	PREDICTED: similar to CG11399 CG11399-PB	Acyrthosiphon pisum]
Unigene49000_All	260	gi|193683347|ref|XP_001946006.1|	546	0.64	106	PREDICTED: similar to SNF2-related domain-containing protein	Acyrthosiphon pisum]
Unigene49007_All	260	gi|193591706|ref|XP_001943146.1|	1712	0.76	144	PREDICTED: similar to CG31048 CG31048-PA	Acyrthosiphon pisum]
Unigene49025_All	260	gi|193693034|ref|XP_001950188.1|	327	0.55	100	PREDICTED: similar to zinc knuckle domain protein	Acyrthosiphon pisum]
Unigene49026_All	260	gi|193702281|ref|XP_001952047.1|	611	0.54	75.1	PREDICTED: similar to AGAP007730-PA	Acyrthosiphon pisum]
Unigene49049_All	260	gi|193654887|ref|XP_001949855.1|	502	0.42	56.2	PREDICTED: similar to putative transposase yabusame-1	Acyrthosiphon pisum]
Unigene49150_All	261	gi|193674161|ref|XP_001950592.1|	415	0.55	95.9	PREDICTED: similar to cytochrome P450	Acyrthosiphon pisum]
Unigene49209_All	262	gi|193596779|ref|XP_001952570.1|	1631	0.41	65.9	PREDICTED: similar to BEL12_AG transposon polyprotein	Acyrthosiphon pisum]
Unigene49236_All	262	gi|193610813|ref|XP_001949360.1|	478	0.39	66.6	PREDICTED: similar to Probable RNA-directed DNA polymerase from transposon BS (Reverse transcriptase)	Acyrthosiphon pisum]
Unigene49243_All	262	gi|193580018|ref|XP_001944602.1|	612	0.58	100	PREDICTED: similar to armadillo repeat containing 2	Acyrthosiphon pisum]
Unigene49257_All	262	gi|193591998|ref|XP_001949129.1|	1375	0.78	155	PREDICTED: similar to connector enhancer of ksr CG6556-PA	Acyrthosiphon pisum]
Unigene49336_All	262	gi|193586973|ref|XP_001951425.1|	1037	0.49	59.7	PREDICTED: similar to Cirl CG8639-PA	Acyrthosiphon pisum]
Unigene49350_All	263	gi|193673864|ref|XP_001943407.1|	771	0.88	169	PREDICTED: similar to transport protein sec23	Acyrthosiphon pisum]
Unigene49405_All	263	gi|193669514|ref|XP_001943725.1|	1203	0.62	93.2	PREDICTED: similar to F15D4.7	Acyrthosiphon pisum]
Unigene49412_All	263	gi|193695280|ref|XP_001951783.1|	389	0.63	84.3	PREDICTED: similar to arginine/serine-rich coiled-coil 2	Acyrthosiphon pisum]
Unigene49418_All	263	gi|193657233|ref|XP_001946506.1|	1393	0.32	53.5	PREDICTED: similar to Fanconi anemia complementation group D2	Acyrthosiphon pisum]
Unigene49423_All	263	gi|193647911|ref|XP_001951736.1|	522	0.59	59.7	PREDICTED: similar to rac serine/threonine kinase	Acyrthosiphon pisum]
Unigene49458_All	263	gi|193718453|ref|XP_001951123.1|	637	0.68	107	PREDICTED: similar to transposase domain-containing protein	Acyrthosiphon pisum]
Unigene49537_All	264	gi|193699997|ref|XP_001942664.1|	484	0.5	76.6	PREDICTED: similar to Gustatory receptor 64f CG32255-PA	Acyrthosiphon pisum]
Unigene49567_All	264	gi|193712555|ref|XP_001945349.1|	332	0.47	77.4	PREDICTED: similar to M70.4	Acyrthosiphon pisum]
Unigene49571_All	264	gi|193664479|ref|XP_001949033.1|	485	0.74	133	PREDICTED: similar to CG17446 CG17446-PA	Acyrthosiphon pisum]
Unigene49595_All	264	gi|193683406|ref|XP_001946847.1|	103	0.58	62.4	PREDICTED: similar to Neprilysin 1 CG5905-PA	Acyrthosiphon pisum]
Unigene49616_All	264	gi|193664492|ref|XP_001942608.1|	563	0.54	62.8	PREDICTED: similar to adenylate cyclase	Acyrthosiphon pisum]
Unigene49617_All	264	gi|193617863|ref|XP_001942753.1|	990	0.39	42	PREDICTED: similar to Uncharacterized protein ZK1236.4	Acyrthosiphon pisum]
Unigene49679_All	265	gi|193697502|ref|XP_001946461.1|	666	0.62	57.8	PREDICTED: similar to Zinc finger protein 268 (Zinc finger protein 3) (HZF3)	Acyrthosiphon pisum]
Unigene49693_All	265	gi|193595378|ref|XP_001944724.1|	319	0.36	57.4	PREDICTED: hypothetical protein	Acyrthosiphon pisum]
Unigene49712_All	265	gi|193690902|ref|XP_001949005.1|	4405	0.57	76.6	PREDICTED: similar to CG33978 CG33978-PA	Acyrthosiphon pisum]
Unigene49728_All	265	gi|239788529|dbj|BAH70939.1|	278	0.55	113	ACYPI004215	Acyrthosiphon pisum]
Unigene49905_All	267	gi|193678782|ref|XP_001945894.1|	189	0.64	89.7	PREDICTED: similar to defective proboscis extension response	Acyrthosiphon pisum]
Unigene49966_All	267	gi|283483354|emb|CAX37107.1|	293	0.55	73.9	par domain protein 1	Acyrthosiphon pisum]
Unigene49981_All	267	gi|193716197|ref|XP_001947769.1|	1521	0.58	105	PREDICTED: similar to intersectin 2	Acyrthosiphon pisum]
Unigene50026_All	268	gi|193662043|ref|XP_001949462.1|	1251	0.76	85.1	PREDICTED: similar to proto-oncogene tyrosine-protein kinase abl1	Acyrthosiphon pisum]
Unigene50052_All	268	gi|193695134|ref|XP_001945346.1|	318	0.77	74.3	PREDICTED: similar to AGAP003876-PA	Acyrthosiphon pisum]
Unigene50073_All	268	gi|193697837|ref|XP_001945627.1|	782	0.82	152	PREDICTED: similar to HECT domain containing 2	Acyrthosiphon pisum]
Unigene50140_All	269	gi|193636693|ref|XP_001948246.1|	1738	0.93	176	PREDICTED: similar to AGAP000870-PA	Acyrthosiphon pisum]
Unigene50141_All	269	gi|193713689|ref|XP_001948845.1|	852	0.43	59.3	PREDICTED: similar to Graf CG8948-PA	Acyrthosiphon pisum]
Unigene50244_All	269	gi|193622514|ref|XP_001944951.1|	571	0.71	83.2	PREDICTED: similar to olf186-M CG14489-PA	Acyrthosiphon pisum]
Unigene50277_All	270	gi|193636647|ref|XP_001949227.1|	767	0.67	140	PREDICTED: similar to masquerade	Acyrthosiphon pisum]
Unigene50379_All	270	gi|193641086|ref|XP_001948040.1|	475	0.43	60.1	PREDICTED: similar to conserved hypothetical protein	Acyrthosiphon pisum]
Unigene50392_All	271	gi|193620307|ref|XP_001944950.1|	644	0.76	63.9	PREDICTED: similar to IP3phosphatase	Acyrthosiphon pisum]
Unigene50429_All	271	gi|193664555|ref|XP_001946842.1|	530	0.54	117	PREDICTED: similar to AGAP000211-PA	Acyrthosiphon pisum]
Unigene50433_All	271	gi|193676666|ref|XP_001951951.1|	548	0.68	130	PREDICTED: similar to COS41.3	Acyrthosiphon pisum]
Unigene50447_All	271	gi|193659778|ref|XP_001945500.1|	1628	0.54	84	PREDICTED: similar to AGAP007865-PA	Acyrthosiphon pisum]
Unigene50499_All	272	gi|193659804|ref|XP_001948154.1|	2240	0.51	80.9	PREDICTED: similar to DUNC79	Acyrthosiphon pisum]
Unigene50503_All	272	gi|193669104|ref|XP_001945506.1|	2020	0.72	118	PREDICTED: similar to RhoGEF2 CG9635-PE	Acyrthosiphon pisum]
Unigene50517_All	272	gi|193591743|ref|XP_001945969.1|	975	0.58	85.9	PREDICTED: similar to Ran binding protein 11	Acyrthosiphon pisum]
Unigene50598_All	272	gi|193709166|ref|XP_001944601.1|	772	0.78	119	PREDICTED: similar to predicted protein	Acyrthosiphon pisum]
Unigene50609_All	272	gi|193638803|ref|XP_001952362.1|	808	0.69	121	PREDICTED: similar to zinc finger protein	Acyrthosiphon pisum]
Unigene50624_All	272	gi|193664522|ref|XP_001945070.1|	629	0.56	102	PREDICTED: similar to GA11607-PA	Acyrthosiphon pisum]
Unigene50672_All	273	gi|193702213|ref|XP_001943843.1|	3098	0.63	112	PREDICTED: similar to vacuolar protein sorting-associated protein	Acyrthosiphon pisum]
Unigene50903_All	275	gi|193665781|ref|XP_001948260.1|	636	0.79	155	PREDICTED: similar to frizzled-2	Acyrthosiphon pisum]
Unigene50908_All	275	gi|193674175|ref|XP_001951117.1|	2266	0.45	83.6	PREDICTED: similar to perdido CG10275-PA	Acyrthosiphon pisum]
Unigene50937_All	275	gi|193690695|ref|XP_001942943.1|	1322	0.62	68.9	PREDICTED: similar to AGAP002262-PA	Acyrthosiphon pisum]
Unigene51064_All	276	gi|239792530|dbj|BAH72598.1|	299	0.46	90.1	ACYPI004131	Acyrthosiphon pisum]
Unigene51084_All	276	gi|239790106|dbj|BAH71637.1|	169	0.63	97.4	ACYPI006551	Acyrthosiphon pisum]
Unigene51163_All	277	gi|193638874|ref|XP_001942972.1|	1016	0.43	62.4	PREDICTED: similar to BMI1 polycomb ring finger oncogene	Acyrthosiphon pisum]
Unigene51207_All	278	gi|193683782|ref|XP_001944162.1|	392	0.4	60.1	PREDICTED: similar to F57G4.9	Acyrthosiphon pisum]
Unigene51230_All	278	gi|193598945|ref|XP_001945158.1|	1187	0.91	162	PREDICTED: similar to CG2165 CG2165-PA	Acyrthosiphon pisum]
Unigene51276_All	278	gi|193586971|ref|XP_001951393.1|	378	0.79	106	PREDICTED: similar to RNA-binding protein 9 CG3151-PB	Acyrthosiphon pisum]
Unigene51298_All	278	gi|193648020|ref|XP_001947995.1|	255	0.87	149	PREDICTED: similar to MGC84022 protein	Acyrthosiphon pisum]
Unigene51301_All	278	gi|193697837|ref|XP_001945627.1|	782	0.66	127	PREDICTED: similar to HECT domain containing 2	Acyrthosiphon pisum]
Unigene51457_All	280	gi|193671586|ref|XP_001952488.1|	425	0.56	63.2	PREDICTED: similar to decapping protein 1	Acyrthosiphon pisum]
Unigene51462_All	280	gi|193627205|ref|XP_001952587.1|	1595	0.7	127	PREDICTED: similar to AGAP009261-PA	Acyrthosiphon pisum]
Unigene51529_All	281	gi|193596637|ref|XP_001943750.1|	728	0.57	111	PREDICTED: similar to Si:ch211-234g24.1 protein	Acyrthosiphon pisum]
Unigene51548_All	281	gi|193697496|ref|XP_001946167.1|	696	0.97	182	PREDICTED: similar to phosphatidylinositol-binding clathrin assembly protein	Acyrthosiphon pisum]
Unigene51567_All	281	gi|193676666|ref|XP_001951951.1|	548	0.38	75.1	PREDICTED: similar to COS41.3	Acyrthosiphon pisum]
Unigene51604_All	281	gi|193676556|ref|XP_001948408.1|	676	0.78	72.4	PREDICTED: similar to Dystrobrevin-like CG8529-PF	Acyrthosiphon pisum]
Unigene51707_All	282	gi|193636451|ref|XP_001951027.1|	790	0.5	73.9	PREDICTED: similar to CG3563 CG3563-PC	Acyrthosiphon pisum]
Unigene51748_All	283	gi|193709431|ref|XP_001944171.1|	436	0.4	67.4	PREDICTED: similar to putative transposase yabusame-1	Acyrthosiphon pisum]
Unigene51771_All	283	gi|193683782|ref|XP_001944162.1|	392	0.62	42.7	PREDICTED: similar to F57G4.9	Acyrthosiphon pisum]
Unigene51779_All	283	gi|193716197|ref|XP_001947769.1|	1521	0.71	143	PREDICTED: similar to intersectin 2	Acyrthosiphon pisum]
Unigene51787_All	283	gi|193582514|ref|XP_001950267.1|	606	0.91	185	PREDICTED: similar to serine protease	Acyrthosiphon pisum]
Unigene51853_All	283	gi|193615449|ref|XP_001942864.1|	860	0.63	135	PREDICTED: similar to intraflagellar transport 88 homolog	Acyrthosiphon pisum]
Unigene51899_All	284	gi|193596637|ref|XP_001943750.1|	728	0.61	122	PREDICTED: similar to Si:ch211-234g24.1 protein	Acyrthosiphon pisum]
Unigene51931_All	284	gi|193657109|ref|XP_001946721.1|	446	0.6	59.3	PREDICTED: similar to AGAP009011-PA	Acyrthosiphon pisum]
Unigene51960_All	285	gi|193690647|ref|XP_001947756.1|	897	0.63	141	PREDICTED: similar to AGAP009488-PA	Acyrthosiphon pisum]
Unigene51966_All	285	gi|193641141|ref|XP_001944200.1|	1165	0.83	164	PREDICTED: similar to carboxylase:pyruvate/acetyl-coa/propionyl-coa	Acyrthosiphon pisum]
Unigene51979_All	285	gi|193601262|ref|XP_001943650.1|	954	0.53	88.2	PREDICTED: similar to WD repeat domain 65	Acyrthosiphon pisum]
Unigene51984_All	285	gi|193652331|ref|XP_001944575.1|	1373	0.38	52.8	PREDICTED: similar to BEL12_AG transposon polyprotein	Acyrthosiphon pisum]
Unigene52065_All	285	gi|193713904|ref|XP_001943426.1|	285	0.4	60.5	PREDICTED: hypothetical protein	Acyrthosiphon pisum]
Unigene52071_All	285	gi|193617976|ref|XP_001943708.1|	402	0.38	74.3	PREDICTED: similar to g-protein coupled receptor	Acyrthosiphon pisum]
Unigene52079_All	285	gi|193659734|ref|XP_001943504.1|	1575	0.45	62.8	PREDICTED: similar to AGAP008825-PA	Acyrthosiphon pisum]
Unigene52100_All	286	gi|193641242|ref|XP_001942974.1|	439	0.7	73.6	PREDICTED: similar to AGAP010358-PA	Acyrthosiphon pisum]
Unigene52115_All	286	gi|193627266|ref|XP_001952754.1|	492	0.48	101	PREDICTED: similar to Zinc finger protein 271 (Zinc finger protein 7) (HZF7) (Zinc finger protein ZNFphex133) (Epstein-Barr virus-induced zinc finger protein) (ZNF-EB) (CT-ZFP48) (Zinc finger protein dp) (ZNF-dp)	Acyrthosiphon pisum]
Unigene52122_All	286	gi|193592012|ref|XP_001949781.1|	1783	0.71	145	PREDICTED: similar to otoferlin	Acyrthosiphon pisum]
Unigene52140_All	286	gi|193591861|ref|XP_001945864.1|	769	0.53	110	PREDICTED: similar to serine protease	Acyrthosiphon pisum]
Unigene52165_All	286	gi|193662105|ref|XP_001947442.1|	602	0.87	131	PREDICTED: similar to AGAP005245-PK	Acyrthosiphon pisum]
Unigene52249_All	287	gi|193709276|ref|XP_001948803.1|	1339	0.31	55.1	PREDICTED: similar to ORF	Acyrthosiphon pisum]
Unigene52256_All	287	gi|193634321|ref|XP_001947392.1|	340	0.49	90.9	PREDICTED: similar to MGC115312 protein	Acyrthosiphon pisum]
Unigene52294_All	287	gi|193634136|ref|XP_001947138.1|	517	0.73	148	PREDICTED: similar to sialin	Acyrthosiphon pisum]
Unigene52389_All	288	gi|193587207|ref|XP_001947265.1|	1560	0.47	94	PREDICTED: similar to leucine-rich transmembrane protein	Acyrthosiphon pisum]
Unigene52397_All	289	gi|193631979|ref|XP_001943924.1|	1182	0.57	85.1	PREDICTED: similar to ca-activated cl channel protein	Acyrthosiphon pisum]
Unigene52405_All	289	gi|193617976|ref|XP_001943708.1|	402	0.6	114	PREDICTED: similar to g-protein coupled receptor	Acyrthosiphon pisum]
Unigene52456_All	289	gi|193697448|ref|XP_001943733.1|	779	0.72	136	PREDICTED: similar to Two pore calcium channel protein 1 (Voltage-dependent calcium channel protein TPC1)	Acyrthosiphon pisum]
Unigene52551_All	290	gi|193664592|ref|XP_001942884.1|	1941	0.73	127	PREDICTED: similar to GA21699-PA	Acyrthosiphon pisum]
Unigene52617_All	291	gi|193666920|ref|XP_001942709.1|	575	0.31	60.5	PREDICTED: similar to zinc finger MYM-type protein 1	Acyrthosiphon pisum]
Unigene52655_All	291	gi|193582439|ref|XP_001944719.1|	1156	0.58	73.6	PREDICTED: similar to AGAP004049-PA	Acyrthosiphon pisum]
Unigene52656_All	291	gi|193702343|ref|XP_001947410.1|	771	0.61	98.6	PREDICTED: similar to DNA mismatch repair protein pms2	Acyrthosiphon pisum]
Unigene52680_All	291	gi|193650187|ref|XP_001948397.1|	442	0.35	58.5	PREDICTED: similar to ybiN	Acyrthosiphon pisum]
Unigene52740_All	292	gi|193596779|ref|XP_001952570.1|	1631	0.44	72.8	PREDICTED: similar to BEL12_AG transposon polyprotein	Acyrthosiphon pisum]
Unigene52924_All	294	gi|193716042|ref|XP_001952289.1|	586	0.32	69.3	PREDICTED: similar to CDC45L CG3658-PA	Acyrthosiphon pisum]
Unigene52938_All	294	gi|193601309|ref|XP_001951860.1|	853	0.7	139	PREDICTED: similar to helentron 3 helitron-like transposon replicase/helicase/endonuclease	Acyrthosiphon pisum]
Unigene52958_All	294	gi|193638825|ref|XP_001951398.1|	527	0.52	107	PREDICTED: similar to proton-coupled amino acid transporter 1	Acyrthosiphon pisum]
Unigene52985_All	294	gi|193641246|ref|XP_001944143.1|	985	0.6	120	PREDICTED: similar to orf	Acyrthosiphon pisum]
Unigene53035_All	295	gi|193636405|ref|XP_001949334.1|	2233	0.36	58.5	PREDICTED: similar to mical	Acyrthosiphon pisum]
Unigene53039_All	295	gi|193688442|ref|XP_001949770.1|	365	0.35	62.4	PREDICTED: similar to GA17767-PA	Acyrthosiphon pisum]
Unigene53053_All	295	gi|193690633|ref|XP_001946914.1|	1373	0.67	136	PREDICTED: similar to utrophin	Acyrthosiphon pisum]
Unigene53102_All	296	gi|193669514|ref|XP_001943725.1|	1203	0.44	74.7	PREDICTED: similar to F15D4.7	Acyrthosiphon pisum]
Unigene53107_All	296	gi|193589532|ref|XP_001951711.1|	417	0.53	112	PREDICTED: similar to F14D2.9	Acyrthosiphon pisum]
Unigene53289_All	298	gi|193636528|ref|XP_001947537.1|	258	0.45	54.3	PREDICTED: similar to soldier-specific protein-1	Acyrthosiphon pisum]
Unigene53328_All	299	gi|193657107|ref|XP_001946668.1|	1091	0.57	117	PREDICTED: similar to AGAP005816-PA	Acyrthosiphon pisum]
Unigene53476_All	300	gi|193652590|ref|XP_001947488.1|	416	0.68	67.8	PREDICTED: similar to homeodomain-containing protein	Acyrthosiphon pisum]
Unigene53502_All	301	gi|193688092|ref|XP_001947406.1|	4848	0.7	137	PREDICTED: similar to Midasin (MIDAS-containing protein)	Acyrthosiphon pisum]
Unigene53531_All	301	gi|193690576|ref|XP_001944217.1|	4484	0.54	129	PREDICTED: similar to CG34352 CG34352-PA	Acyrthosiphon pisum]
Unigene53597_All	302	gi|239791610|dbj|BAH72250.1|	268	0.57	70.1	ACYPI000566	Acyrthosiphon pisum]
Unigene53598_All	302	gi|193580222|ref|XP_001946236.1|	543	0.63	145	PREDICTED: similar to Zinc finger protein 271 (Zinc finger protein 7) (HZF7) (Zinc finger protein ZNFphex133) (Epstein-Barr virus-induced zinc finger protein) (ZNF-EB) (CT-ZFP48) (Zinc finger protein dp) (ZNF-dp)	Acyrthosiphon pisum]
Unigene53607_All	302	gi|193697787|ref|XP_001949508.1|	540	0.64	65.1	PREDICTED: hypothetical protein	Acyrthosiphon pisum]
Unigene53632_All	302	gi|193627385|ref|XP_001943163.1|	1668	0.65	143	PREDICTED: similar to GA15963-PA	Acyrthosiphon pisum]
Unigene53674_All	302	gi|193697637|ref|XP_001944648.1|	565	0.55	134	PREDICTED: similar to CG16791 CG16791-PA	Acyrthosiphon pisum]
Unigene53679_All	302	gi|193620482|ref|XP_001949404.1|	490	0.7	103	PREDICTED: similar to GA19830-PA	Acyrthosiphon pisum]
Unigene53753_All	303	gi|193673870|ref|XP_001944375.1|	911	0.91	183	PREDICTED: similar to alpha Catenin CG17947-PA	Acyrthosiphon pisum]
Unigene53757_All	303	gi|193629689|ref|XP_001945723.1|	913	0.81	126	PREDICTED: similar to RNA-binding protein	Acyrthosiphon pisum]
Unigene53766_All	303	gi|193601309|ref|XP_001951860.1|	853	0.41	74.3	PREDICTED: similar to helentron 3 helitron-like transposon replicase/helicase/endonuclease	Acyrthosiphon pisum]
Unigene53776_All	303	gi|193699945|ref|XP_001951310.1|	507	0.76	163	PREDICTED: similar to AGAP008200-PA	Acyrthosiphon pisum]
Unigene53789_All	304	gi|193624702|ref|XP_001947679.1|	658	0.85	188	PREDICTED: similar to peroxisomal membrane protein 70 abcd3	Acyrthosiphon pisum]
Unigene53844_All	304	gi|193629723|ref|XP_001949104.1|	950	0.69	156	PREDICTED: similar to Protein tyrosine phosphatase 99A CG11516-PB	Acyrthosiphon pisum]
Unigene53862_All	304	gi|193610582|ref|XP_001948029.1|	1452	0.5	122	PREDICTED: similar to AGAP004229-PA	Acyrthosiphon pisum]
Unigene53911_All	305	gi|193610439|ref|XP_001952629.1|	497	0.73	157	PREDICTED: similar to zinc finger protein	Acyrthosiphon pisum]
Unigene53952_All	306	gi|193709378|ref|XP_001950026.1|	958	0.43	61.6	PREDICTED: similar to orf	Acyrthosiphon pisum]
Unigene53983_All	306	gi|193697406|ref|XP_001952619.1|	439	0.37	90.1	PREDICTED: similar to AGAP003680-PA	Acyrthosiphon pisum]
Unigene54002_All	306	gi|193697466|ref|XP_001944877.1|	1749	0.5	82.4	PREDICTED: similar to GA15389-PA	Acyrthosiphon pisum]
Unigene54018_All	306	gi|193629655|ref|XP_001951186.1|	808	0.37	54.7	PREDICTED: similar to AGAP000615-PA	Acyrthosiphon pisum]
Unigene54095_All	307	gi|193702365|ref|XP_001948553.1|	475	0.44	89	PREDICTED: similar to AGAP007484-PA	Acyrthosiphon pisum]
Unigene54096_All	307	gi|193697414|ref|XP_001952693.1|	1285	0.55	107	PREDICTED: similar to roundabout 1	Acyrthosiphon pisum]
Unigene54285_All	310	gi|193650221|ref|XP_001951737.1|	212	0.56	103	PREDICTED: similar to Sodium channel modifier 1	Acyrthosiphon pisum]
Unigene54353_All	310	gi|193634164|ref|XP_001947014.1|	404	0.33	63.2	PREDICTED: similar to Os05g0593000	Acyrthosiphon pisum]
Unigene54367_All	311	gi|193638890|ref|XP_001944045.1|	909	0.46	71.6	PREDICTED: similar to GA16025-PA	Acyrthosiphon pisum]
Unigene54400_All	311	gi|193657002|ref|XP_001950684.1|	458	0.38	64.3	PREDICTED: similar to GPI-anchored wall transfer protein 1	Acyrthosiphon pisum]
Unigene54419_All	311	gi|193603368|ref|XP_001943802.1|	202	0.64	62.8	PREDICTED: similar to AGAP000906-PA	Acyrthosiphon pisum]
Unigene54438_All	312	gi|193652620|ref|XP_001948864.1|	1745	0.33	63.9	PREDICTED: similar to GA20458-PA	Acyrthosiphon pisum]
Unigene54439_All	312	gi|193702243|ref|XP_001945461.1|	407	0.39	75.5	PREDICTED: similar to CG10435 CG10435-PA	Acyrthosiphon pisum]
Unigene54455_All	312	gi|193690585|ref|XP_001944926.1|	457	0.43	78.2	PREDICTED: similar to Rhodopsin 7 CG5638-PA	Acyrthosiphon pisum]
Unigene54495_All	312	gi|193615445|ref|XP_001942811.1|	870	0.37	65.9	PREDICTED: similar to CG10137 CG10137-PA	Acyrthosiphon pisum]
Unigene54512_All	313	gi|193620241|ref|XP_001947627.1|	3158	0.77	128	PREDICTED: similar to cadherin	Acyrthosiphon pisum]
Unigene54525_All	313	gi|193697466|ref|XP_001944877.1|	1749	0.48	66.2	PREDICTED: similar to GA15389-PA	Acyrthosiphon pisum]
Unigene54541_All	313	gi|193678897|ref|XP_001946729.1|	878	0.6	132	PREDICTED: similar to DNA ligase IV	Acyrthosiphon pisum]
Unigene54683_All	315	gi|193606059|ref|XP_001945871.1|	1913	0.37	79	PREDICTED: similar to esr1 protein	Acyrthosiphon pisum]
Unigene54688_All	315	gi|193681045|ref|XP_001948626.1|	337	0.5	99.8	PREDICTED: similar to F57G4.9	Acyrthosiphon pisum]
Unigene54698_All	315	gi|193636488|ref|XP_001944683.1|	597	0.64	86.7	PREDICTED: similar to MGC82581 protein	Acyrthosiphon pisum]
Unigene54716_All	315	gi|193656955|ref|XP_001948708.1|	348	0.57	55.1	PREDICTED: similar to AGAP003037-PA	Acyrthosiphon pisum]
Unigene54777_All	316	gi|193610582|ref|XP_001948029.1|	1452	0.61	69.7	PREDICTED: similar to AGAP004229-PA	Acyrthosiphon pisum]
Unigene54779_All	316	gi|193617849|ref|XP_001948857.1|	1811	0.6	125	PREDICTED: similar to AGAP003395-PA	Acyrthosiphon pisum]
Unigene54827_All	317	gi|193636468|ref|XP_001945548.1|	310	0.43	104	PREDICTED: similar to CRAL/TRIO domain-containing protein	Acyrthosiphon pisum]
Unigene54913_All	318	gi|193671641|ref|XP_001944865.1|	158	0.5	62.8	PREDICTED: similar to Neuropeptide Y precursor	Acyrthosiphon pisum]
Unigene54938_All	318	gi|193638949|ref|XP_001948822.1|	240	0.38	63.2	PREDICTED: similar to CG30403 CG30403-PA	Acyrthosiphon pisum]
Unigene54971_All	319	gi|193657101|ref|XP_001946047.1|	675	0.76	149	PREDICTED: similar to Early gene at 23 CG3327-PA	Acyrthosiphon pisum]
Unigene54977_All	319	gi|193648058|ref|XP_001943613.1|	625	0.55	113	PREDICTED: similar to glucose-methanol-choline (gmc) oxidoreductase	Acyrthosiphon pisum]
Unigene55024_All	319	gi|193610539|ref|XP_001949649.1|	1285	0.92	174	PREDICTED: similar to AGAP000195-PA	Acyrthosiphon pisum]
Unigene55035_All	320	gi|193591688|ref|XP_001942741.1|	727	0.65	148	PREDICTED: similar to NADH-ubiquinone oxidoreductase	Acyrthosiphon pisum]
Unigene55062_All	320	gi|193664412|ref|XP_001945068.1|	217	0.51	55.1	PREDICTED: similar to thiamin pyrophosphokinase 1	Acyrthosiphon pisum]
Unigene55104_All	321	gi|193674040|ref|XP_001946727.1|	319	0.4	53.1	PREDICTED: similar to AGAP004089-PA	Acyrthosiphon pisum]
Unigene55165_All	322	gi|193617761|ref|XP_001943660.1|	452	0.62	146	PREDICTED: similar to inwardly rectifying k+ channel	Acyrthosiphon pisum]
Unigene55182_All	322	gi|193673880|ref|XP_001945793.1|	580	0.45	58.5	PREDICTED: similar to AGAP002552-PA	Acyrthosiphon pisum]
Unigene55230_All	323	gi|239791594|dbj|BAH72243.1|	260	0.53	79.7	ACYPI001706	Acyrthosiphon pisum]
Unigene55292_All	323	gi|193627332|ref|XP_001945431.1|	497	0.3	77.8	PREDICTED: similar to CG4089 CG4089-PA	Acyrthosiphon pisum]
Unigene55332_All	324	gi|193683680|ref|XP_001946412.1|	2334	0.51	70.1	PREDICTED: similar to AGAP005175-PA	Acyrthosiphon pisum]
Unigene55350_All	324	gi|239790783|dbj|BAH71929.1|	174	0.94	73.2	ACYPI003043	Acyrthosiphon pisum]
Unigene55357_All	324	gi|193673870|ref|XP_001944375.1|	911	0.91	199	PREDICTED: similar to alpha Catenin CG17947-PA	Acyrthosiphon pisum]
Unigene55424_All	326	gi|193704753|ref|XP_001946740.1|	313	0.69	167	PREDICTED: similar to GA19845-PA	Acyrthosiphon pisum]
Unigene55447_All	326	gi|239792943|dbj|BAH72749.1|	265	0.45	73.2	ACYPI009450	Acyrthosiphon pisum]
Unigene55464_All	326	gi|193643674|ref|XP_001948903.1|	461	0.51	125	PREDICTED: similar to Y54G2A.42	Acyrthosiphon pisum]
Unigene55526_All	327	gi|193712517|ref|XP_001943367.1|	266	0.5	100	PREDICTED: similar to Glycine receptor subunit beta-type 4	Acyrthosiphon pisum]
Unigene55539_All	328	gi|193706890|ref|XP_001950944.1|	179	0.32	72.8	PREDICTED: hypothetical protein	Acyrthosiphon pisum]
Unigene55543_All	328	gi|193695234|ref|XP_001946919.1|	2678	0.59	139	PREDICTED: similar to AGAP007006-PA	Acyrthosiphon pisum]
Unigene55600_All	329	gi|193620253|ref|XP_001948731.1|	1120	0.52	66.2	PREDICTED: similar to DNA-directed RNA polymerase I 135 kDa polypeptide	Acyrthosiphon pisum]
Unigene55633_All	329	gi|193706906|ref|XP_001949962.1|	922	0.31	63.5	PREDICTED: similar to BEL12_AG transposon polyprotein	Acyrthosiphon pisum]
Unigene55661_All	329	gi|193591843|ref|XP_001947668.1|	359	0.82	191	PREDICTED: similar to map kinase-activated protein kinase (mapkapk)	Acyrthosiphon pisum]
Unigene55689_All	330	gi|193624776|ref|XP_001944798.1|	369	0.87	219	PREDICTED: similar to innexin	Acyrthosiphon pisum]
Unigene55747_All	331	gi|193627483|ref|XP_001942698.1|	887	0.6	155	PREDICTED: similar to Meckelin (Meckel syndrome type 3 protein homolog) (Transmembrane protein 67)	Acyrthosiphon pisum]
Unigene55800_All	332	gi|193610561|ref|XP_001947067.1|	2193	0.67	157	PREDICTED: similar to AGAP007573-PA	Acyrthosiphon pisum]
Unigene55816_All	332	gi|193603748|ref|XP_001946649.1|	545	0.83	100	PREDICTED: similar to AGAP001046-PA	Acyrthosiphon pisum]
Unigene55827_All	332	gi|193617863|ref|XP_001942753.1|	990	0.47	43.5	PREDICTED: similar to Uncharacterized protein ZK1236.4	Acyrthosiphon pisum]
Unigene55902_All	334	gi|193657387|ref|XP_001950527.1|	839	0.63	154	PREDICTED: similar to topoisomerase (DNA) III alpha	Acyrthosiphon pisum]
Unigene55904_All	334	gi|239789973|dbj|BAH71578.1|	118	0.83	97.4	ACYPI006031	Acyrthosiphon pisum]
Unigene55939_All	334	gi|193579918|ref|XP_001950085.1|	623	0.66	159	PREDICTED: similar to AGAP008814-PA	Acyrthosiphon pisum]
Unigene55946_All	335	gi|193695234|ref|XP_001946919.1|	2678	0.5	128	PREDICTED: similar to AGAP007006-PA	Acyrthosiphon pisum]
Unigene56024_All	336	gi|193641236|ref|XP_001952207.1|	429	0.68	175	PREDICTED: similar to CG13310 CG13310-PA	Acyrthosiphon pisum]
Unigene56026_All	336	gi|193671617|ref|XP_001942609.1|	860	0.71	160	PREDICTED: similar to CG13708 CG13708-PA	Acyrthosiphon pisum]
Unigene56037_All	336	gi|193617789|ref|XP_001944562.1|	3721	0.53	87.4	PREDICTED: similar to fragile site-associated protein	Acyrthosiphon pisum]
Unigene56110_All	337	gi|193664390|ref|XP_001943506.1|	1484	0.66	145	PREDICTED: similar to rap gtpase-activating protein	Acyrthosiphon pisum]
Unigene56113_All	337	gi|193606167|ref|XP_001945977.1|	2940	0.71	177	PREDICTED: similar to CG7466 CG7466-PA	Acyrthosiphon pisum]
Unigene56176_All	338	gi|193713944|ref|XP_001948722.1|	1490	0.5	93.2	PREDICTED: similar to AGAP004367-PA	Acyrthosiphon pisum]
Unigene56180_All	338	gi|193652331|ref|XP_001944575.1|	1373	0.62	141	PREDICTED: similar to BEL12_AG transposon polyprotein	Acyrthosiphon pisum]
Unigene56222_All	339	gi|193656988|ref|XP_001950010.1|	932	0.44	116	PREDICTED: similar to phosphatidylinositolglycan class N	Acyrthosiphon pisum]
Unigene56241_All	339	gi|193601262|ref|XP_001943650.1|	954	0.44	101	PREDICTED: similar to WD repeat domain 65	Acyrthosiphon pisum]
Unigene56265_All	340	gi|193603778|ref|XP_001950391.1|	299	0.43	53.9	PREDICTED: hypothetical protein	Acyrthosiphon pisum]
Unigene56309_All	340	gi|193627193|ref|XP_001952497.1|	763	0.66	131	PREDICTED: similar to Pantothenate kinase 4 (Pantothenic acid kinase 4) (hPanK4)	Acyrthosiphon pisum]
Unigene56424_All	342	gi|193659564|ref|XP_001947243.1|	782	0.43	106	PREDICTED: similar to Probable RNA-directed DNA polymerase from transposon BS (Reverse transcriptase)	Acyrthosiphon pisum]
Unigene56430_All	343	gi|193610539|ref|XP_001949649.1|	1285	0.93	215	PREDICTED: similar to AGAP000195-PA	Acyrthosiphon pisum]
Unigene56451_All	343	gi|193606075|ref|XP_001947182.1|	442	0.44	89.4	PREDICTED: similar to cuticular protein CPG15B	Acyrthosiphon pisum]
Unigene56469_All	343	gi|193575649|ref|XP_001946521.1|	500	0.63	159	PREDICTED: similar to lariat debranching enzyme	Acyrthosiphon pisum]
Unigene56473_All	343	gi|193690782|ref|XP_001949243.1|	2226	0.36	67.8	PREDICTED: similar to lysosomal trafficking regulator	Acyrthosiphon pisum]
Unigene56481_All	344	gi|193603424|ref|XP_001947377.1|	319	0.56	132	PREDICTED: similar to lethal (3) neo38 CG6930-PB	Acyrthosiphon pisum]
Unigene56516_All	344	gi|193695189|ref|XP_001942727.1|	490	0.33	53.1	PREDICTED: similar to Y43F4B.2	Acyrthosiphon pisum]
Unigene56522_All	344	gi|193580220|ref|XP_001945916.1|	1655	0.87	99	PREDICTED: similar to myotonin-protein kinase	Acyrthosiphon pisum]
Unigene56586_All	346	gi|193638890|ref|XP_001944045.1|	909	0.79	112	PREDICTED: similar to GA16025-PA	Acyrthosiphon pisum]
Unigene56596_All	346	gi|193610676|ref|XP_001950448.1|	246	0.68	172	PREDICTED: similar to somatostatin receptor	Acyrthosiphon pisum]
Unigene56620_All	346	gi|193575633|ref|XP_001943533.1|	458	0.55	134	PREDICTED: similar to Zinc finger protein 271 (Zinc finger protein 7) (HZF7) (Zinc finger protein ZNFphex133) (Epstein-Barr virus-induced zinc finger protein) (ZNF-EB) (CT-ZFP48) (Zinc finger protein dp) (ZNF-dp)	Acyrthosiphon pisum]
Unigene56632_All	346	gi|193669389|ref|XP_001951091.1|	930	0.89	170	PREDICTED: similar to pre-mrna splicing factor	Acyrthosiphon pisum]
Unigene56709_All	348	gi|193669197|ref|XP_001947548.1|	451	0.33	73.9	PREDICTED: similar to Y54G2A.42	Acyrthosiphon pisum]
Unigene56740_All	349	gi|193713629|ref|XP_001947919.1|	411	0.8	191	PREDICTED: similar to acyl-coa dehydrogenase	Acyrthosiphon pisum]
Unigene56748_All	349	gi|239791053|dbj|BAH72042.1|	259	0.43	75.5	ACYPI007573	Acyrthosiphon pisum]
Unigene56798_All	350	gi|193636395|ref|XP_001948699.1|	1934	0.5	130	PREDICTED: similar to AGAP004320-PA	Acyrthosiphon pisum]
Unigene56802_All	350	gi|193681055|ref|XP_001950020.1|	392	0.77	181	PREDICTED: similar to rhomboid	Acyrthosiphon pisum]
Unigene56806_All	350	gi|193697466|ref|XP_001944877.1|	1749	0.8	178	PREDICTED: similar to GA15389-PA	Acyrthosiphon pisum]
Unigene56856_All	351	gi|193678997|ref|XP_001944376.1|	564	0.62	154	PREDICTED: similar to piggyBac transposase Uribo1	Acyrthosiphon pisum]
Unigene56903_All	352	gi|193664431|ref|XP_001945942.1|	720	0.41	70.5	PREDICTED: similar to PDZ domain containing 6	Acyrthosiphon pisum]
Unigene56905_All	352	gi|193625017|ref|XP_001950501.1|	636	0.7	176	PREDICTED: similar to GA12802-PA	Acyrthosiphon pisum]
Unigene56913_All	353	gi|193627485|ref|XP_001942815.1|	267	0.6	134	PREDICTED: similar to defective proboscis extension response	Acyrthosiphon pisum]
Unigene56922_All	353	gi|193603336|ref|XP_001942909.1|	888	0.49	92.4	PREDICTED: similar to oxysterol binding protein-like 6	Acyrthosiphon pisum]
Unigene56948_All	353	gi|193712517|ref|XP_001943367.1|	266	0.47	95.5	PREDICTED: similar to Glycine receptor subunit beta-type 4	Acyrthosiphon pisum]
Unigene56952_All	353	gi|193624800|ref|XP_001946436.1|	701	0.47	96.7	PREDICTED: similar to AGAP011648-PA	Acyrthosiphon pisum]
Unigene57028_All	355	gi|193584672|ref|XP_001951101.1|	746	0.96	239	PREDICTED: similar to groucho protein	Acyrthosiphon pisum]
Unigene57094_All	356	gi|193596727|ref|XP_001950444.1|	586	0.35	69.3	PREDICTED: similar to pol	Acyrthosiphon pisum]
Unigene57095_All	356	gi|193690695|ref|XP_001942943.1|	1322	0.72	179	PREDICTED: similar to AGAP002262-PA	Acyrthosiphon pisum]
Unigene57101_All	356	gi|193669389|ref|XP_001951091.1|	930	0.88	226	PREDICTED: similar to pre-mrna splicing factor	Acyrthosiphon pisum]
Unigene57106_All	356	gi|193716060|ref|XP_001952370.1|	1676	0.49	126	PREDICTED: similar to phopsphatidylinositol 3-kinase	Acyrthosiphon pisum]
Unigene57139_All	357	gi|193627205|ref|XP_001952587.1|	1595	0.78	195	PREDICTED: similar to AGAP009261-PA	Acyrthosiphon pisum]
Unigene57151_All	357	gi|193656967|ref|XP_001949416.1|	323	0.53	120	PREDICTED: similar to lipase	Acyrthosiphon pisum]
Unigene57163_All	357	gi|193664327|ref|XP_001952229.1|	685	0.29	60.1	PREDICTED: similar to CG14205 CG14205-PA	Acyrthosiphon pisum]
Unigene57164_All	357	gi|193697697|ref|XP_001942731.1|	592	0.33	65.5	PREDICTED: similar to hCG32740	Acyrthosiphon pisum]
Unigene57176_All	358	gi|193624724|ref|XP_001945984.1|	485	0.52	108	PREDICTED: similar to AGAP002133-PA	Acyrthosiphon pisum]
Unigene57192_All	358	gi|193596779|ref|XP_001952570.1|	1631	0.52	118	PREDICTED: similar to BEL12_AG transposon polyprotein	Acyrthosiphon pisum]
Unigene57237_All	359	gi|193636405|ref|XP_001949334.1|	2233	0.8	212	PREDICTED: similar to mical	Acyrthosiphon pisum]
Unigene57246_All	359	gi|193617789|ref|XP_001944562.1|	3721	0.73	171	PREDICTED: similar to fragile site-associated protein	Acyrthosiphon pisum]
Unigene57280_All	360	gi|193688092|ref|XP_001947406.1|	4848	0.54	127	PREDICTED: similar to Midasin (MIDAS-containing protein)	Acyrthosiphon pisum]
Unigene57294_All	360	gi|193582546|ref|XP_001947663.1|	375	0.93	226	PREDICTED: similar to unc-4 CG6269-PA	Acyrthosiphon pisum]
Unigene57302_All	361	gi|193652393|ref|XP_001950009.1|	477	0.86	119	PREDICTED: similar to broad	Acyrthosiphon pisum]
Unigene57405_All	363	gi|193617783|ref|XP_001944246.1|	603	0.62	52.4	PREDICTED: similar to toy	Acyrthosiphon pisum]
Unigene57452_All	364	gi|193645732|ref|XP_001944319.1|	1354	0.42	99	PREDICTED: similar to WD repeat domain 19	Acyrthosiphon pisum]
Unigene57453_All	364	gi|193690695|ref|XP_001942943.1|	1322	0.62	157	PREDICTED: similar to AGAP002262-PA	Acyrthosiphon pisum]
Unigene57467_All	364	gi|193617863|ref|XP_001942753.1|	990	0.29	51.6	PREDICTED: similar to Uncharacterized protein ZK1236.4	Acyrthosiphon pisum]
Unigene57570_All	366	gi|193610472|ref|XP_001943443.1|	325	0.87	201	PREDICTED: similar to calbindin-32	Acyrthosiphon pisum]
Unigene57626_All	368	gi|193697543|ref|XP_001945288.1|	1023	0.38	68.9	PREDICTED: similar to KIAA0406-like protein	Acyrthosiphon pisum]
Unigene57682_All	369	gi|193702418|ref|XP_001945243.1|	393	0.69	144	PREDICTED: similar to CG9149 CG9149-PA	Acyrthosiphon pisum]
Unigene57688_All	369	gi|193697831|ref|XP_001945141.1|	528	0.56	88.6	PREDICTED: similar to AGAP008377-PA	Acyrthosiphon pisum]
Unigene57715_All	369	gi|193627483|ref|XP_001942698.1|	887	0.4	89.4	PREDICTED: similar to Meckelin (Meckel syndrome type 3 protein homolog) (Transmembrane protein 67)	Acyrthosiphon pisum]
Unigene57764_All	370	gi|193716060|ref|XP_001952370.1|	1676	0.65	181	PREDICTED: similar to phopsphatidylinositol 3-kinase	Acyrthosiphon pisum]
Unigene57789_All	371	gi|193575653|ref|XP_001945249.1|	329	0.31	68.6	PREDICTED: similar to Renalase	Acyrthosiphon pisum]
Unigene57828_All	372	gi|193718477|ref|XP_001952073.1|	686	0.32	46.6	PREDICTED: similar to conserved hypothetical protein	Acyrthosiphon pisum]
Unigene57830_All	372	gi|193709120|ref|XP_001949048.1|	1260	0.48	121	PREDICTED: similar to echinoid CG12676-PA	Acyrthosiphon pisum]
Unigene57859_All	373	gi|193676530|ref|XP_001945130.1|	349	0.92	266	PREDICTED: similar to four and a half lim domains	Acyrthosiphon pisum]
Unigene57866_All	373	gi|193617954|ref|XP_001951875.1|	153	0.33	61.6	PREDICTED: similar to Uncharacterized protein C1orf131	Acyrthosiphon pisum]
Unigene57878_All	373	gi|193613274|ref|XP_001942516.1|	751	0.59	70.5	PREDICTED: similar to DRAK1	Acyrthosiphon pisum]
Unigene58021_All	377	gi|193690928|ref|XP_001950317.1|	418	0.75	107	PREDICTED: similar to CG31216 CG31216-PA	Acyrthosiphon pisum]
Unigene58022_All	377	gi|193657466|ref|XP_001947400.1|	350	0.64	122	PREDICTED: similar to wingless	Acyrthosiphon pisum]
Unigene58026_All	377	gi|193704542|ref|XP_001945464.1|	714	0.75	188	PREDICTED: similar to nuclear hormone receptor ftz-f1 (ftz-f1 alpha)	Acyrthosiphon pisum]
Unigene58073_All	378	gi|193582337|ref|XP_001945967.1|	1473	0.32	68.9	PREDICTED: similar to AGAP000032-PA	Acyrthosiphon pisum]
Unigene58081_All	378	gi|193657107|ref|XP_001946668.1|	1091	0.8	220	PREDICTED: similar to AGAP005816-PA	Acyrthosiphon pisum]
Unigene58114_All	379	gi|193580010|ref|XP_001944397.1|	794	0.4	63.2	PREDICTED: similar to AGAP006992-PA	Acyrthosiphon pisum]
Unigene58163_All	380	gi|239788122|dbj|BAH70755.1|	312	0.7	125	ACYPI000563	Acyrthosiphon pisum]
Unigene58203_All	381	gi|193700015|ref|XP_001943636.1|	603	0.54	61.2	PREDICTED: similar to CG17646 CG17646-PA	Acyrthosiphon pisum]
Unigene58207_All	381	gi|193594342|ref|XP_001946644.1|	465	0.42	57.4	PREDICTED: similar to AGAP007483-PA	Acyrthosiphon pisum]
Unigene58436_All	386	gi|193613252|ref|XP_001946486.1|	418	0.41	122	PREDICTED: similar to ZNF180 protein	Acyrthosiphon pisum]
Unigene58468_All	387	gi|193676359|ref|XP_001952377.1|	278	0.48	101	PREDICTED: similar to GA19958-PA	Acyrthosiphon pisum]
Unigene58510_All	388	gi|193587207|ref|XP_001947265.1|	1560	0.56	151	PREDICTED: similar to leucine-rich transmembrane protein	Acyrthosiphon pisum]
Unigene58542_All	389	gi|193610875|ref|XP_001946596.1|	1598	0.49	117	PREDICTED: similar to Y26D4A.9	Acyrthosiphon pisum]
Unigene58544_All	389	gi|239791114|dbj|BAH72068.1|	289	0.47	77	ACYPI009121	Acyrthosiphon pisum]
Unigene58593_All	390	gi|193709217|ref|XP_001943057.1|	450	0.53	139	PREDICTED: similar to Pair-rule protein odd-paired	Acyrthosiphon pisum]
Unigene58613_All	391	gi|193579936|ref|XP_001950765.1|	564	0.37	65.1	PREDICTED: similar to juvenile hormone esterase	Acyrthosiphon pisum]
Unigene58657_All	392	gi|193666918|ref|XP_001952854.1|	3028	0.61	117	PREDICTED: similar to Zinc finger homeobox protein 3 (Zinc finger homeodomain protein 3) (ZFH-3) (Alpha-fetoprotein enhancer-binding protein) (AT motif-binding factor) (AT-binding transcription factor 1)	Acyrthosiphon pisum]
Unigene58665_All	392	gi|193629629|ref|XP_001949364.1|	577	0.32	77.8	PREDICTED: similar to carboxylesterase	Acyrthosiphon pisum]
Unigene58672_All	392	gi|193636655|ref|XP_001942555.1|	620	0.68	183	PREDICTED: similar to glucose dehydrogenase	Acyrthosiphon pisum]
Unigene58682_All	393	gi|193617789|ref|XP_001944562.1|	3721	0.52	142	PREDICTED: similar to fragile site-associated protein	Acyrthosiphon pisum]
Unigene58749_All	395	gi|193699951|ref|XP_001951624.1|	369	0.36	62.8	PREDICTED: similar to Lyk5 protein	Acyrthosiphon pisum]
Unigene58760_All	395	gi|193636395|ref|XP_001948699.1|	1934	0.52	135	PREDICTED: similar to AGAP004320-PA	Acyrthosiphon pisum]
Unigene58802_All	396	gi|193634339|ref|XP_001949879.1|	427	0.34	85.5	PREDICTED: similar to MGC83605 protein	Acyrthosiphon pisum]
Unigene58826_All	397	gi|193631961|ref|XP_001948782.1|	1431	0.82	172	PREDICTED: similar to Homeobox protein cut	Acyrthosiphon pisum]
Unigene58857_All	398	gi|193678997|ref|XP_001944376.1|	564	0.41	68.6	PREDICTED: similar to piggyBac transposase Uribo1	Acyrthosiphon pisum]
Unigene58859_All	398	gi|193704672|ref|XP_001946465.1|	640	0.37	67.4	PREDICTED: similar to CG5669 CG5669-PA	Acyrthosiphon pisum]
Unigene58902_All	399	gi|193669149|ref|XP_001948494.1|	671	0.37	88.6	PREDICTED: similar to expressed protein	Acyrthosiphon pisum]
Unigene58950_All	400	gi|193603406|ref|XP_001947123.1|	3295	0.5	110	PREDICTED: similar to PI-3-kinase-related kinase SMG-1	Acyrthosiphon pisum]
Unigene58954_All	401	gi|193594214|ref|XP_001947925.1|	544	0.5	85.9	PREDICTED: similar to AMP dependent coa ligase	Acyrthosiphon pisum]
Unigene58985_All	401	gi|193582337|ref|XP_001945967.1|	1473	0.48	136	PREDICTED: similar to AGAP000032-PA	Acyrthosiphon pisum]
Unigene59006_All	402	gi|193603593|ref|XP_001949918.1|	586	0.52	151	PREDICTED: similar to xaa-pro aminopeptidase	Acyrthosiphon pisum]
Unigene59017_All	402	gi|239791004|dbj|BAH72024.1|	131	0.43	59.7	ACYPI27259	Acyrthosiphon pisum]
Unigene59018_All	402	gi|193697414|ref|XP_001952693.1|	1285	0.56	174	PREDICTED: similar to roundabout 1	Acyrthosiphon pisum]
Unigene59035_All	403	gi|193666918|ref|XP_001952854.1|	3028	0.6	152	PREDICTED: similar to Zinc finger homeobox protein 3 (Zinc finger homeodomain protein 3) (ZFH-3) (Alpha-fetoprotein enhancer-binding protein) (AT motif-binding factor) (AT-binding transcription factor 1)	Acyrthosiphon pisum]
Unigene59047_All	403	gi|193599146|ref|XP_001949395.1|	450	0.72	210	PREDICTED: similar to 1-acylglycerol-3-phosphate acyltransferase	Acyrthosiphon pisum]
Unigene59055_All	403	gi|239788372|dbj|BAH70872.1|	179	0.83	206	ACYPI004343	Acyrthosiphon pisum]
Unigene59066_All	404	gi|193587134|ref|XP_001949716.1|	658	0.26	59.7	PREDICTED: similar to reverse transcriptase-like protein	Acyrthosiphon pisum]
Unigene59075_All	404	gi|193580264|ref|XP_001948227.1|	733	0.38	52.8	PREDICTED: similar to LD15043p	Acyrthosiphon pisum]
Unigene59080_All	404	gi|193659702|ref|XP_001950963.1|	491	0.3	73.2	PREDICTED: similar to glucose transporter	Acyrthosiphon pisum]
Unigene59175_All	407	gi|193671671|ref|XP_001948450.1|	567	0.68	67	PREDICTED: similar to LDLa domain containing chitin binding protein 1 CG8756-PC	Acyrthosiphon pisum]
Unigene59247_All	409	gi|193598969|ref|XP_001946345.1|	444	0.4	89.7	PREDICTED: similar to CG10960 CG10960-PB	Acyrthosiphon pisum]
Unigene59269_All	410	gi|193664396|ref|XP_001943988.1|	537	0.49	53.9	PREDICTED: similar to rhotekin	Acyrthosiphon pisum]
Unigene59275_All	410	gi|193666811|ref|XP_001950181.1|	282	0.3	53.1	PREDICTED: similar to conserved hypothetical protein	Acyrthosiphon pisum]
Unigene59293_All	411	gi|193594216|ref|XP_001950768.1|	270	0.9	193	PREDICTED: similar to CG31522 CG31522-PA	Acyrthosiphon pisum]
Unigene59317_All	412	gi|193664445|ref|XP_001950802.1|	196	0.8	187	PREDICTED: similar to basic helix-loop-helix protein	Acyrthosiphon pisum]
Unigene59364_All	413	gi|193674094|ref|XP_001952322.1|	842	0.38	114	PREDICTED: similar to F15D4.7	Acyrthosiphon pisum]
Unigene59376_All	414	gi|193647976|ref|XP_001944097.1|	2152	0.59	137	PREDICTED: similar to thyroid hormone receptor-associated protein	Acyrthosiphon pisum]
Unigene59396_All	414	gi|193654873|ref|XP_001945889.1|	453	0.79	172	PREDICTED: similar to f-box/leucine rich repeat protein	Acyrthosiphon pisum]
Unigene59400_All	415	gi|193709244|ref|XP_001946981.1|	421	0.53	79.7	PREDICTED: similar to BTB (POZ) domain containing 2	Acyrthosiphon pisum]
Unigene59407_All	415	gi|193702227|ref|XP_001944169.1|	274	0.5	128	PREDICTED: similar to CG11905 CG11905-PI	Acyrthosiphon pisum]
Unigene59409_All	415	gi|239791114|dbj|BAH72068.1|	289	0.31	68.2	ACYPI009121	Acyrthosiphon pisum]
Unigene59482_All	418	gi|193645730|ref|XP_001944146.1|	547	0.29	75.9	PREDICTED: similar to zinc finger protein	Acyrthosiphon pisum]
Unigene59491_All	418	gi|193681095|ref|XP_001947353.1|	1191	0.46	148	PREDICTED: similar to polyprotein	Acyrthosiphon pisum]
Unigene59503_All	418	gi|193695180|ref|XP_001948751.1|	1273	0.4	101	PREDICTED: similar to CG7627 CG7627-PA	Acyrthosiphon pisum]
Unigene59522_All	419	gi|193601326|ref|XP_001952865.1|	3537	0.46	142	PREDICTED: similar to GA20020-PA	Acyrthosiphon pisum]
Unigene59545_All	420	gi|193636548|ref|XP_001948143.1|	367	0.61	179	PREDICTED: similar to plasminogen activator sPA	Acyrthosiphon pisum]
Unigene59562_All	420	gi|193599118|ref|XP_001947778.1|	306	0.4	119	PREDICTED: similar to CG11986 CG11986-PA	Acyrthosiphon pisum]
Unigene59563_All	420	gi|193704731|ref|XP_001944170.1|	642	0.56	44.7	PREDICTED: similar to conserved hypothetical protein	Acyrthosiphon pisum]
Unigene59608_All	422	gi|193713944|ref|XP_001948722.1|	1490	0.45	122	PREDICTED: similar to AGAP004367-PA	Acyrthosiphon pisum]
Unigene59620_All	423	gi|193608397|ref|XP_001948651.1|	292	0.34	72.4	PREDICTED: hypothetical protein	Acyrthosiphon pisum]
Unigene59646_All	423	gi|193676534|ref|XP_001945686.1|	619	0.38	54.7	PREDICTED: similar to zinc finger protein	Acyrthosiphon pisum]
Unigene59655_All	424	gi|193718327|ref|XP_001951365.1|	576	0.56	156	PREDICTED: similar to AGAP009034-PA	Acyrthosiphon pisum]
Unigene59689_All	425	gi|193603766|ref|XP_001948812.1|	374	0.43	125	PREDICTED: similar to Zinc finger protein 271 (Zinc finger protein 7) (HZF7) (Zinc finger protein ZNFphex133) (Epstein-Barr virus-induced zinc finger protein) (ZNF-EB) (CT-ZFP48) (Zinc finger protein dp) (ZNF-dp)	Acyrthosiphon pisum]
Unigene59694_All	425	gi|193584692|ref|XP_001952125.1|	1005	0.49	127	PREDICTED: similar to Putative 115 kDa protein in type-1 retrotransposable element R1DM (Putative 115 kDa protein in type I retrotransposable element R1DM) (ORF 2)	Acyrthosiphon pisum]
Unigene59715_All	426	gi|193657482|ref|XP_001948667.1|	513	0.62	192	PREDICTED: similar to cuticular protein CPG12	Acyrthosiphon pisum]
Unigene59748_All	427	gi|193688100|ref|XP_001948502.1|	556	0.41	92	PREDICTED: similar to CG8312 CG8312-PA	Acyrthosiphon pisum]
Unigene59789_All	429	gi|193699981|ref|XP_001952071.1|	814	0.57	175	PREDICTED: similar to sorting nexin 14	Acyrthosiphon pisum]
Unigene59837_All	430	gi|193636693|ref|XP_001948246.1|	1738	0.64	147	PREDICTED: similar to AGAP000870-PA	Acyrthosiphon pisum]
Unigene59840_All	430	gi|193697793|ref|XP_001950864.1|	785	0.62	145	PREDICTED: similar to werner syndrome helicase	Acyrthosiphon pisum]
Unigene59847_All	431	gi|193669197|ref|XP_001947548.1|	451	0.29	67.8	PREDICTED: similar to Y54G2A.42	Acyrthosiphon pisum]
Unigene59851_All	431	gi|193603588|ref|XP_001949179.1|	559	0.52	150	PREDICTED: similar to piggyBac transposase Uribo1	Acyrthosiphon pisum]
Unigene59867_All	431	gi|193669354|ref|XP_001948495.1|	356	0.78	216	PREDICTED: similar to empty spiracles	Acyrthosiphon pisum]
Unigene59879_All	432	gi|193713813|ref|XP_001944067.1|	679	0.34	86.7	PREDICTED: similar to BRCA1 associated RING domain 1	Acyrthosiphon pisum]
Unigene59897_All	433	gi|193676666|ref|XP_001951951.1|	548	0.7	217	PREDICTED: similar to COS41.3	Acyrthosiphon pisum]
Unigene59931_All	434	gi|193617789|ref|XP_001944562.1|	3721	0.71	192	PREDICTED: similar to fragile site-associated protein	Acyrthosiphon pisum]
Unigene59944_All	434	gi|193657383|ref|XP_001950250.1|	3458	0.7	219	PREDICTED: similar to AGAP001672-PA	Acyrthosiphon pisum]
Unigene59975_All	435	gi|193690902|ref|XP_001949005.1|	4405	0.35	65.1	PREDICTED: similar to CG33978 CG33978-PA	Acyrthosiphon pisum]
Unigene59976_All	435	gi|193669147|ref|XP_001951607.1|	356	0.38	111	PREDICTED: similar to anterior fat body protein	Acyrthosiphon pisum]
Unigene59987_All	436	gi|193657401|ref|XP_001950833.1|	349	0.43	131	PREDICTED: similar to LOC495980 protein	Acyrthosiphon pisum]
Unigene59996_All	436	gi|193657317|ref|XP_001944530.1|	443	0.46	103	PREDICTED: similar to cytochrome P450 4A7	Acyrthosiphon pisum]
Unigene60004_All	436	gi|193713661|ref|XP_001948171.1|	672	0.57	180	PREDICTED: similar to CG31886 CG31886-PB	Acyrthosiphon pisum]
Unigene60044_All	438	gi|193589532|ref|XP_001951711.1|	417	0.57	90.1	PREDICTED: similar to F14D2.9	Acyrthosiphon pisum]
Unigene60059_All	439	gi|193617863|ref|XP_001942753.1|	990	0.44	82.4	PREDICTED: similar to Uncharacterized protein ZK1236.4	Acyrthosiphon pisum]
Unigene60062_All	439	gi|193716181|ref|XP_001946337.1|	389	0.53	148	PREDICTED: similar to myokinin receptor	Acyrthosiphon pisum]
Unigene60075_All	440	gi|193678825|ref|XP_001943240.1|	501	0.39	69.3	PREDICTED: hypothetical protein	Acyrthosiphon pisum]
Unigene60079_All	440	gi|193690633|ref|XP_001946914.1|	1373	0.55	153	PREDICTED: similar to utrophin	Acyrthosiphon pisum]
Unigene60106_All	441	gi|193693074|ref|XP_001947960.1|	537	0.35	75.1	PREDICTED: similar to polyprotein	Acyrthosiphon pisum]
Unigene60123_All	441	gi|193706920|ref|XP_001952378.1|	1204	0.81	241	PREDICTED: similar to structural maintenance of chromosomes smc3	Acyrthosiphon pisum]
Unigene60147_All	442	gi|193638878|ref|XP_001943283.1|	1085	0.44	119	PREDICTED: similar to xbmi-1	Acyrthosiphon pisum]
Unigene60184_All	444	gi|193625059|ref|XP_001946437.1|	715	0.46	116	PREDICTED: similar to CG16838 CG16838-PD	Acyrthosiphon pisum]
Unigene60215_All	445	gi|193683840|ref|XP_001950187.1|	1049	0.26	70.9	PREDICTED: similar to pol-like protein	Acyrthosiphon pisum]
Unigene60224_All	446	gi|193693034|ref|XP_001950188.1|	327	0.45	137	PREDICTED: similar to zinc knuckle domain protein	Acyrthosiphon pisum]
Unigene60297_All	449	gi|193713741|ref|XP_001944712.1|	615	0.56	163	PREDICTED: similar to AGAP002557-PA	Acyrthosiphon pisum]
Unigene60350_All	451	gi|193617916|ref|XP_001948087.1|	665	0.61	212	PREDICTED: similar to GA10464-PA	Acyrthosiphon pisum]
Unigene60352_All	451	gi|193716036|ref|XP_001952256.1|	447	0.51	144	PREDICTED: similar to Buzidau CG13761-PB	Acyrthosiphon pisum]
Unigene60360_All	452	gi|193627430|ref|XP_001945216.1|	761	0.84	266	PREDICTED: similar to CG33275 CG33275-PA	Acyrthosiphon pisum]
Unigene60363_All	452	gi|193697655|ref|XP_001946118.1|	1184	0.41	117	PREDICTED: similar to rCG61559	Acyrthosiphon pisum]
Unigene60381_All	452	gi|239789962|dbj|BAH71573.1|	108	0.47	99	ACYPI005604	Acyrthosiphon pisum]
Unigene60393_All	453	gi|193662261|ref|XP_001951143.1|	472	0.42	144	PREDICTED: similar to CG15094 CG15094-PA	Acyrthosiphon pisum]
Unigene60425_All	454	gi|193575635|ref|XP_001943897.1|	696	0.69	220	PREDICTED: similar to zinc finger protein 99	Acyrthosiphon pisum]
Unigene60428_All	454	gi|193638805|ref|XP_001952410.1|	621	0.43	112	PREDICTED: similar to SD27140p	Acyrthosiphon pisum]
Unigene60432_All	454	gi|193636617|ref|XP_001946603.1|	298	0.51	121	PREDICTED: similar to PKG/For protein	Acyrthosiphon pisum]
Unigene60435_All	454	gi|193674175|ref|XP_001951117.1|	2266	0.49	151	PREDICTED: similar to perdido CG10275-PA	Acyrthosiphon pisum]
Unigene60448_All	455	gi|193591977|ref|XP_001947975.1|	1218	0.32	89.4	PREDICTED: similar to rab6 GTPase activating protein	Acyrthosiphon pisum]
Unigene60462_All	456	gi|193610447|ref|XP_001952678.1|	495	0.28	58.2	PREDICTED: similar to AGAP010973-PA	Acyrthosiphon pisum]
Unigene60469_All	456	gi|193613156|ref|XP_001943808.1|	248	0.66	210	PREDICTED: similar to AGAP001753-PA	Acyrthosiphon pisum]
Unigene60477_All	456	gi|193606059|ref|XP_001945871.1|	1913	0.31	55.5	PREDICTED: similar to esr1 protein	Acyrthosiphon pisum]
Unigene60481_All	457	gi|193657205|ref|XP_001945123.1|	444	0.48	101	PREDICTED: similar to chimerin (rho- gtpase-activating protein)	Acyrthosiphon pisum]
Unigene60498_All	457	gi|193634267|ref|XP_001948244.1|	1430	0.64	202	PREDICTED: similar to rolling pebbles	Acyrthosiphon pisum]
Unigene60514_All	458	gi|193709276|ref|XP_001948803.1|	1339	0.37	103	PREDICTED: similar to ORF	Acyrthosiphon pisum]
Unigene60516_All	458	gi|193669459|ref|XP_001949607.1|	1795	0.47	114	PREDICTED: similar to nfrkb	Acyrthosiphon pisum]
Unigene60521_All	458	gi|193596685|ref|XP_001948234.1|	2151	0.52	105	PREDICTED: similar to enoki mushroom	Acyrthosiphon pisum]
Unigene60559_All	460	gi|193697651|ref|XP_001946070.1|	719	0.72	208	PREDICTED: similar to AGAP002052-PA	Acyrthosiphon pisum]
Unigene60585_All	462	gi|193671671|ref|XP_001948450.1|	567	0.83	79.3	PREDICTED: similar to LDLa domain containing chitin binding protein 1 CG8756-PC	Acyrthosiphon pisum]
Unigene60603_All	463	gi|193683349|ref|XP_001946369.1|	597	0.41	110	PREDICTED: similar to AGAP001049-PA	Acyrthosiphon pisum]
Unigene60609_All	463	gi|193712551|ref|XP_001945091.1|	1403	0.55	171	PREDICTED: similar to AGAP009730-PA	Acyrthosiphon pisum]
Unigene60616_All	463	gi|193666833|ref|XP_001943402.1|	924	0.26	54.3	PREDICTED: similar to Uncharacterized protein C14orf102 homolog	Acyrthosiphon pisum]
Unigene60633_All	464	gi|193709386|ref|XP_001950809.1|	568	0.52	128	PREDICTED: similar to AGAP004270-PA	Acyrthosiphon pisum]
Unigene60640_All	464	gi|193647939|ref|XP_001947994.1|	840	0.45	94	PREDICTED: similar to epsin 4/enthoprotin	Acyrthosiphon pisum]
Unigene60662_All	466	gi|193598909|ref|XP_001942959.1|	733	0.84	267	PREDICTED: similar to AGAP006988-PA	Acyrthosiphon pisum]
Unigene60683_All	467	gi|193613062|ref|XP_001942636.1|	1166	0.45	129	PREDICTED: similar to ubiquitin specific protease 48	Acyrthosiphon pisum]
Unigene60687_All	467	gi|193709039|ref|XP_001944653.1|	1992	0.59	196	PREDICTED: similar to p270	Acyrthosiphon pisum]
Unigene60779_All	471	gi|193688160|ref|XP_001948460.1|	560	0.64	216	PREDICTED: similar to GA18703-PA	Acyrthosiphon pisum]
Unigene60806_All	473	gi|193690721|ref|XP_001948117.1|	518	0.44	152	PREDICTED: similar to glucosyl/glucuronosyl transferases	Acyrthosiphon pisum]
Unigene60817_All	474	gi|193664525|ref|XP_001945176.1|	669	0.64	189	PREDICTED: similar to alcohol dehydrogenase	Acyrthosiphon pisum]
Unigene60854_All	476	gi|193697849|ref|XP_001947165.1|	586	0.47	157	PREDICTED: similar to transposase domain-containing protein	Acyrthosiphon pisum]
Unigene60892_All	478	gi|193613074|ref|XP_001944033.1|	1978	0.83	57.8	PREDICTED: similar to ubiquitin specific proteinase	Acyrthosiphon pisum]
Unigene60895_All	478	gi|193603390|ref|XP_001944844.1|	2738	0.53	174	PREDICTED: similar to AGAP002529-PA	Acyrthosiphon pisum]
Unigene60902_All	478	gi|193627193|ref|XP_001952497.1|	763	0.76	265	PREDICTED: similar to Pantothenate kinase 4 (Pantothenic acid kinase 4) (hPanK4)	Acyrthosiphon pisum]
Unigene60947_All	480	gi|193695132|ref|XP_001945189.1|	624	0.44	73.6	PREDICTED: similar to kek1	Acyrthosiphon pisum]
Unigene60950_All	481	gi|193636693|ref|XP_001948246.1|	1738	0.74	249	PREDICTED: similar to AGAP000870-PA	Acyrthosiphon pisum]
Unigene60957_All	481	gi|193638831|ref|XP_001952741.1|	884	0.38	60.5	PREDICTED: similar to eukaryotic translation initiation factor 4E nuclear import factor 1	Acyrthosiphon pisum]
Unigene60958_All	481	gi|193695274|ref|XP_001949082.1|	897	0.44	122	PREDICTED: similar to golgi SNAP receptor complex member 1	Acyrthosiphon pisum]
Unigene60984_All	482	gi|239790742|dbj|BAH71913.1|	369	0.52	76.3	ACYPI003741	Acyrthosiphon pisum]
Unigene61007_All	483	gi|193695189|ref|XP_001942727.1|	490	0.29	61.2	PREDICTED: similar to Y43F4B.2	Acyrthosiphon pisum]
Unigene61011_All	484	gi|193674076|ref|XP_001951550.1|	1454	0.45	97.1	PREDICTED: similar to orf	Acyrthosiphon pisum]
Unigene61035_All	485	gi|193647911|ref|XP_001951736.1|	522	0.91	294	PREDICTED: similar to rac serine/threonine kinase	Acyrthosiphon pisum]
Unigene61038_All	485	gi|193678959|ref|XP_001952166.1|	332	0.72	196	PREDICTED: similar to AGAP010294-PA	Acyrthosiphon pisum]
Unigene61101_All	488	gi|193632108|ref|XP_001944680.1|	490	0.6	192	PREDICTED: similar to UDP-n-acteylglucosamine pyrophosphorylase	Acyrthosiphon pisum]
Unigene61105_All	488	gi|193587460|ref|XP_001950817.1|	572	0.43	147	PREDICTED: similar to EFHC1	Acyrthosiphon pisum]
Unigene61111_All	488	gi|193678959|ref|XP_001952166.1|	332	0.7	170	PREDICTED: similar to AGAP010294-PA	Acyrthosiphon pisum]
Unigene61115_All	489	gi|193594216|ref|XP_001950768.1|	270	0.85	254	PREDICTED: similar to CG31522 CG31522-PA	Acyrthosiphon pisum]
Unigene61132_All	490	gi|193711465|ref|XP_001952385.1|	1084	0.38	127	PREDICTED: similar to blooms syndrome DNA helicase	Acyrthosiphon pisum]
Unigene61139_All	490	gi|193669088|ref|XP_001944533.1|	359	0.55	134	PREDICTED: similar to RAD1 homolog	Acyrthosiphon pisum]
Unigene61157_All	491	gi|193627460|ref|XP_001947286.1|	615	0.63	157	PREDICTED: similar to torso-like protein	Acyrthosiphon pisum]
Unigene61182_All	492	gi|193617976|ref|XP_001943708.1|	402	0.38	53.1	PREDICTED: similar to g-protein coupled receptor	Acyrthosiphon pisum]
Unigene61201_All	493	gi|193715996|ref|XP_001951039.1|	619	0.65	173	PREDICTED: similar to glucose dehydrogenase	Acyrthosiphon pisum]
Unigene61207_All	493	gi|193636556|ref|XP_001948293.1|	567	0.67	173	PREDICTED: similar to transmembrane and coiled-coil domains 4	Acyrthosiphon pisum]
Unigene61209_All	493	gi|193641084|ref|XP_001947795.1|	720	0.33	57.8	PREDICTED: similar to O-type P element protein {exons 0-3}	Acyrthosiphon pisum]
Unigene61233_All	494	gi|193622576|ref|XP_001951133.1|	271	0.52	158	PREDICTED: similar to AGAP001957-PA	Acyrthosiphon pisum]
Unigene61269_All	496	gi|193697410|ref|XP_001952681.1|	1112	0.87	223	PREDICTED: similar to capicua protein	Acyrthosiphon pisum]
Unigene61295_All	498	gi|193690727|ref|XP_001945237.1|	285	0.4	58.5	PREDICTED: hypothetical protein	Acyrthosiphon pisum]
Unigene61301_All	499	gi|193688176|ref|XP_001946912.1|	4741	0.48	171	PREDICTED: similar to very low-density lipoprotein receptor	Acyrthosiphon pisum]
Unigene61305_All	499	gi|193659564|ref|XP_001947243.1|	782	0.24	58.2	PREDICTED: similar to Probable RNA-directed DNA polymerase from transposon BS (Reverse transcriptase)	Acyrthosiphon pisum]
Unigene61321_All	500	gi|193716096|ref|XP_001952582.1|	3157	0.49	125	PREDICTED: similar to chromaffin granule amine transporter	Acyrthosiphon pisum]
Unigene61347_All	502	gi|193615493|ref|XP_001946350.1|	354	0.31	80.9	PREDICTED: similar to mCG121035	Acyrthosiphon pisum]
Unigene61369_All	503	gi|193621488|ref|XP_001950243.1|	990	0.52	164	PREDICTED: similar to bromodomain and WD repeat domain containing 2	Acyrthosiphon pisum]
Unigene61375_All	503	gi|193678997|ref|XP_001944376.1|	564	0.39	109	PREDICTED: similar to piggyBac transposase Uribo1	Acyrthosiphon pisum]
Unigene61379_All	504	gi|193664327|ref|XP_001952229.1|	685	0.36	110	PREDICTED: similar to CG14205 CG14205-PA	Acyrthosiphon pisum]
Unigene61394_All	504	gi|193709276|ref|XP_001948803.1|	1339	0.35	87.8	PREDICTED: similar to ORF	Acyrthosiphon pisum]
Unigene61420_All	505	gi|193716197|ref|XP_001947769.1|	1521	0.56	188	PREDICTED: similar to intersectin 2	Acyrthosiphon pisum]
Unigene61425_All	506	gi|193704480|ref|XP_001952804.1|	1558	0.62	212	PREDICTED: similar to AGAP011333-PA	Acyrthosiphon pisum]
Unigene61450_All	507	gi|193704705|ref|XP_001947869.1|	3199	0.48	58.2	PREDICTED: similar to zormin CG33484-PD	Acyrthosiphon pisum]
Unigene61458_All	507	gi|193595380|ref|XP_001946184.1|	735	0.48	169	PREDICTED: similar to inhibitor of kappab kinase epsilon	Acyrthosiphon pisum]
Unigene61474_All	508	gi|239788919|dbj|BAH71114.1|	171	0.41	97.1	ACYPI006373	Acyrthosiphon pisum]
Unigene61496_All	509	gi|193688239|ref|XP_001944872.1|	1705	0.69	245	PREDICTED: similar to AGAP001102-PA	Acyrthosiphon pisum]
Unigene61514_All	510	gi|193620213|ref|XP_001945932.1|	626	0.77	283	PREDICTED: similar to Putative protein kinase C delta type homolog	Acyrthosiphon pisum]
Unigene61516_All	510	gi|193636423|ref|XP_001949851.1|	1100	0.44	119	PREDICTED: similar to CG32030 CG32030-PA	Acyrthosiphon pisum]
Unigene61518_All	510	gi|193681169|ref|XP_001945688.1|	416	0.61	215	PREDICTED: similar to myosin regulatory light chain interacting protein	Acyrthosiphon pisum]
Unigene61521_All	510	gi|193690576|ref|XP_001944217.1|	4484	0.66	222	PREDICTED: similar to CG34352 CG34352-PA	Acyrthosiphon pisum]
Unigene61542_All	512	gi|193627266|ref|XP_001952754.1|	492	0.53	197	PREDICTED: similar to Zinc finger protein 271 (Zinc finger protein 7) (HZF7) (Zinc finger protein ZNFphex133) (Epstein-Barr virus-induced zinc finger protein) (ZNF-EB) (CT-ZFP48) (Zinc finger protein dp) (ZNF-dp)	Acyrthosiphon pisum]
Unigene61562_All	513	gi|193634267|ref|XP_001948244.1|	1430	0.75	270	PREDICTED: similar to rolling pebbles	Acyrthosiphon pisum]
Unigene61600_All	515	gi|193629723|ref|XP_001949104.1|	950	0.55	178	PREDICTED: similar to Protein tyrosine phosphatase 99A CG11516-PB	Acyrthosiphon pisum]
Unigene61603_All	515	gi|193617863|ref|XP_001942753.1|	990	0.25	59.3	PREDICTED: similar to Uncharacterized protein ZK1236.4	Acyrthosiphon pisum]
Unigene61613_All	516	gi|193617863|ref|XP_001942753.1|	990	0.38	81.6	PREDICTED: similar to Uncharacterized protein ZK1236.4	Acyrthosiphon pisum]
Unigene61621_All	516	gi|193613336|ref|XP_001950240.1|	707	0.47	169	PREDICTED: similar to RIKEN cDNA D430042O09 gene	Acyrthosiphon pisum]
Unigene61640_All	518	gi|193577835|ref|XP_001949713.1|	4392	0.82	275	PREDICTED: similar to dynein heavy chain	Acyrthosiphon pisum]
Unigene61658_All	519	gi|193605893|ref|XP_001946032.1|	335	0.48	110	PREDICTED: similar to F14D2.9	Acyrthosiphon pisum]
Unigene61674_All	520	gi|193650151|ref|XP_001944527.1|	560	0.66	215	PREDICTED: similar to Mek7	Acyrthosiphon pisum]
Unigene61698_All	522	gi|193603502|ref|XP_001943541.1|	254	0.47	80.1	PREDICTED: similar to radish CG4346-PA	Acyrthosiphon pisum]
Unigene61703_All	522	gi|193688265|ref|XP_001946326.1|	987	0.58	200	PREDICTED: similar to AGAP003489-PA	Acyrthosiphon pisum]
Unigene61756_All	526	gi|193716060|ref|XP_001952370.1|	1676	0.3	63.2	PREDICTED: similar to phopsphatidylinositol 3-kinase	Acyrthosiphon pisum]
Unigene61793_All	528	gi|193625099|ref|XP_001948033.1|	196	0.79	57.4	PREDICTED: similar to RNA binding region containing protein 1	Acyrthosiphon pisum]
Unigene61805_All	529	gi|193669326|ref|XP_001944918.1|	681	0.83	214	PREDICTED: similar to CG11498 CG11498-PA	Acyrthosiphon pisum]
Unigene61808_All	529	gi|193617863|ref|XP_001942753.1|	990	0.38	145	PREDICTED: similar to Uncharacterized protein ZK1236.4	Acyrthosiphon pisum]
Unigene61819_All	530	gi|193697414|ref|XP_001952693.1|	1285	0.31	73.6	PREDICTED: similar to roundabout 1	Acyrthosiphon pisum]
Unigene61835_All	531	gi|193695144|ref|XP_001946164.1|	898	0.41	134	PREDICTED: similar to Discoidin domain receptor CG33531-PA	Acyrthosiphon pisum]
Unigene61842_All	532	gi|193718327|ref|XP_001951365.1|	576	0.57	206	PREDICTED: similar to AGAP009034-PA	Acyrthosiphon pisum]
Unigene61848_All	532	gi|193606151|ref|XP_001944078.1|	953	0.88	256	PREDICTED: similar to vinculin	Acyrthosiphon pisum]
Unigene61849_All	532	gi|193683435|ref|XP_001945453.1|	506	0.81	215	PREDICTED: similar to AGAP005450-PA	Acyrthosiphon pisum]
Unigene61869_All	533	gi|193606209|ref|XP_001948385.1|	1405	0.59	232	PREDICTED: similar to CG9063 CG9063-PA	Acyrthosiphon pisum]
Unigene61887_All	534	gi|193582433|ref|XP_001943746.1|	860	0.5	193	PREDICTED: similar to polyprotein	Acyrthosiphon pisum]
Unigene61899_All	535	gi|193624852|ref|XP_001943664.1|	874	0.61	243	PREDICTED: similar to AGAP001590-PA	Acyrthosiphon pisum]
Unigene61910_All	536	gi|193634359|ref|XP_001951243.1|	756	0.62	211	PREDICTED: similar to exocyst complex component sec3	Acyrthosiphon pisum]
Unigene61943_All	539	gi|193603766|ref|XP_001948812.1|	374	0.53	209	PREDICTED: similar to Zinc finger protein 271 (Zinc finger protein 7) (HZF7) (Zinc finger protein ZNFphex133) (Epstein-Barr virus-induced zinc finger protein) (ZNF-EB) (CT-ZFP48) (Zinc finger protein dp) (ZNF-dp)	Acyrthosiphon pisum]
Unigene61945_All	539	gi|239787982|dbj|BAH70689.1|	214	0.46	122	ACYPI006308	Acyrthosiphon pisum]
Unigene61956_All	539	gi|193596589|ref|XP_001948647.1|	1951	0.64	246	PREDICTED: similar to GA14409-PA	Acyrthosiphon pisum]
Unigene61963_All	540	gi|193596615|ref|XP_001950233.1|	538	0.34	122	PREDICTED: similar to ZBED1 protein	Acyrthosiphon pisum]
Unigene61972_All	541	gi|193671709|ref|XP_001947953.1|	681	0.7	272	PREDICTED: similar to AGAP009774-PA	Acyrthosiphon pisum]
Unigene61978_All	541	gi|193617863|ref|XP_001942753.1|	990	0.31	63.9	PREDICTED: similar to Uncharacterized protein ZK1236.4	Acyrthosiphon pisum]
Unigene61980_All	541	gi|193669129|ref|XP_001947154.1|	477	0.57	115	PREDICTED: similar to SVH protein	Acyrthosiphon pisum]
Unigene61982_All	541	gi|193595380|ref|XP_001946184.1|	735	0.51	131	PREDICTED: similar to inhibitor of kappab kinase epsilon	Acyrthosiphon pisum]
Unigene61983_All	541	gi|193659843|ref|XP_001945329.1|	772	0.81	137	PREDICTED: similar to AGAP010164-PA	Acyrthosiphon pisum]
Unigene61991_All	542	gi|193713613|ref|XP_001946171.1|	628	0.52	182	PREDICTED: similar to AGAP001220-PA	Acyrthosiphon pisum]
Unigene61999_All	542	gi|193610640|ref|XP_001944081.1|	428	0.55	145	PREDICTED: similar to CG7997 CG7997-PA	Acyrthosiphon pisum]
Unigene62009_All	543	gi|193688176|ref|XP_001946912.1|	4741	0.5	182	PREDICTED: similar to very low-density lipoprotein receptor	Acyrthosiphon pisum]
Unigene62014_All	544	gi|193610875|ref|XP_001946596.1|	1598	0.42	59.7	PREDICTED: similar to Y26D4A.9	Acyrthosiphon pisum]
Unigene62035_All	545	gi|193636572|ref|XP_001943031.1|	376	0.49	88.6	PREDICTED: similar to Ets at 21C CG2914-PB	Acyrthosiphon pisum]
Unigene62059_All	546	gi|193716249|ref|XP_001943256.1|	2369	0.59	177	PREDICTED: similar to Protein dopey-1 homolog	Acyrthosiphon pisum]
Unigene62074_All	547	gi|193624616|ref|XP_001952483.1|	712	0.6	224	PREDICTED: similar to CG4822 CG4822-PA	Acyrthosiphon pisum]
Unigene62118_All	550	gi|193683840|ref|XP_001950187.1|	1049	0.31	83.6	PREDICTED: similar to pol-like protein	Acyrthosiphon pisum]
Unigene62121_All	550	gi|193659873|ref|XP_001945557.1|	1096	0.55	104	PREDICTED: similar to semaphorin	Acyrthosiphon pisum]
Unigene62165_All	553	gi|193617718|ref|XP_001945657.1|	1347	0.64	230	PREDICTED: similar to Protein kinase at 92B CG4720-PA	Acyrthosiphon pisum]
Unigene62203_All	556	gi|193627332|ref|XP_001945431.1|	497	0.47	184	PREDICTED: similar to CG4089 CG4089-PA	Acyrthosiphon pisum]
Unigene62214_All	557	gi|193709386|ref|XP_001950809.1|	568	0.65	199	PREDICTED: similar to AGAP004270-PA	Acyrthosiphon pisum]
Unigene62216_All	557	gi|193638825|ref|XP_001951398.1|	527	0.66	209	PREDICTED: similar to proton-coupled amino acid transporter 1	Acyrthosiphon pisum]
Unigene62272_All	561	gi|239791236|dbj|BAH72112.1|	210	0.38	120	ACYPI002017	Acyrthosiphon pisum]
Unigene62276_All	561	gi|193613001|ref|XP_001952572.1|	466	0.3	73.9	PREDICTED: similar to Y54G2A.42	Acyrthosiphon pisum]
Unigene62318_All	564	gi|239790880|dbj|BAH71974.1|	285	0.58	189	ACYPI002333	Acyrthosiphon pisum]
Unigene62380_All	570	gi|193617863|ref|XP_001942753.1|	990	0.3	97.8	PREDICTED: similar to Uncharacterized protein ZK1236.4	Acyrthosiphon pisum]
Unigene62386_All	571	gi|193669425|ref|XP_001944330.1|	1232	0.45	94.4	PREDICTED: similar to CG8213 CG8213-PA	Acyrthosiphon pisum]
Unigene62406_All	572	gi|193634136|ref|XP_001947138.1|	517	0.63	200	PREDICTED: similar to sialin	Acyrthosiphon pisum]
Unigene62411_All	572	gi|193713944|ref|XP_001948722.1|	1490	0.42	111	PREDICTED: similar to AGAP004367-PA	Acyrthosiphon pisum]
Unigene62456_All	577	gi|239789541|dbj|BAH71387.1|	214	0.75	252	ACYPI006624	Acyrthosiphon pisum]
Unigene62459_All	578	gi|193603390|ref|XP_001944844.1|	2738	0.39	112	PREDICTED: similar to AGAP002529-PA	Acyrthosiphon pisum]
Unigene62486_All	580	gi|193641084|ref|XP_001947795.1|	720	0.37	71.2	PREDICTED: similar to O-type P element protein {exons 0-3}	Acyrthosiphon pisum]
Unigene62496_All	581	gi|193664492|ref|XP_001942608.1|	563	0.73	280	PREDICTED: similar to adenylate cyclase	Acyrthosiphon pisum]
Unigene62522_All	583	gi|193690902|ref|XP_001949005.1|	4405	0.39	89.7	PREDICTED: similar to CG33978 CG33978-PA	Acyrthosiphon pisum]
Unigene62546_All	585	gi|193589542|ref|XP_001952620.1|	494	0.47	186	PREDICTED: similar to cytochrome P450 CYP15A1	Acyrthosiphon pisum]
Unigene62561_All	587	gi|193700106|ref|XP_001947913.1|	539	0.4	141	PREDICTED: similar to CG13449 CG13449-PA	Acyrthosiphon pisum]
Unigene62574_All	589	gi|193577749|ref|XP_001942900.1|	555	0.31	70.5	PREDICTED: similar to combgap CG8367-PE	Acyrthosiphon pisum]
Unigene62576_All	589	gi|193683345|ref|XP_001945852.1|	467	0.66	141	PREDICTED: similar to amino acid transporter	Acyrthosiphon pisum]
Unigene62670_All	599	gi|193697448|ref|XP_001943733.1|	779	0.55	207	PREDICTED: similar to Two pore calcium channel protein 1 (Voltage-dependent calcium channel protein TPC1)	Acyrthosiphon pisum]
Unigene62728_All	605	gi|193669147|ref|XP_001951607.1|	356	0.28	89	PREDICTED: similar to anterior fat body protein	Acyrthosiphon pisum]
Unigene62732_All	605	gi|193671685|ref|XP_001946054.1|	1123	0.45	148	PREDICTED: similar to CG7879 CG7879-PA	Acyrthosiphon pisum]
Unigene62758_All	608	gi|193609433|ref|XP_001952590.1|	395	0.34	109	PREDICTED: similar to eiger CG12919-PA	Acyrthosiphon pisum]
Unigene62765_All	609	gi|193577793|ref|XP_001946747.1|	3388	0.36	105	PREDICTED: similar to split ends CG18497-PA	Acyrthosiphon pisum]
Unigene62845_All	619	gi|193659635|ref|XP_001943620.1|	1525	0.49	112	PREDICTED: similar to RHO guanyl-nucleotide exchange factor	Acyrthosiphon pisum]
Unigene62854_All	620	gi|193661965|ref|XP_001944326.1|	867	0.75	271	PREDICTED: similar to CG7028 CG7028-PA	Acyrthosiphon pisum]
Unigene62878_All	623	gi|193596695|ref|XP_001948726.1|	369	0.65	277	PREDICTED: similar to F57G4.9	Acyrthosiphon pisum]
Unigene62893_All	626	gi|193617789|ref|XP_001944562.1|	3721	0.73	164	PREDICTED: similar to fragile site-associated protein	Acyrthosiphon pisum]
Unigene62899_All	627	gi|193613074|ref|XP_001944033.1|	1978	0.66	270	PREDICTED: similar to ubiquitin specific proteinase	Acyrthosiphon pisum]
Unigene62923_All	629	gi|193688205|ref|XP_001942661.1|	575	0.29	86.7	PREDICTED: similar to AGAP009403-PA	Acyrthosiphon pisum]
Unigene62929_All	630	gi|193669326|ref|XP_001944918.1|	681	0.88	360	PREDICTED: similar to CG11498 CG11498-PA	Acyrthosiphon pisum]
Unigene62931_All	630	gi|193683830|ref|XP_001948838.1|	436	0.37	123	PREDICTED: similar to RNA-binding protein 40 (RNA-binding motif protein 40) (RNA-binding region-containing protein 3)	Acyrthosiphon pisum]
Unigene62940_All	632	gi|193624616|ref|XP_001952483.1|	712	0.68	159	PREDICTED: similar to CG4822 CG4822-PA	Acyrthosiphon pisum]
Unigene62959_All	634	gi|193596771|ref|XP_001952402.1|	942	0.49	199	PREDICTED: similar to orf	Acyrthosiphon pisum]						synthetic construct]"
Unigene62988_All	639	gi|193657209|ref|XP_001945672.1|	1516	0.28	76.6	PREDICTED: similar to pol-like protein	Acyrthosiphon pisum]
Unigene63005_All	641	gi|193657167|ref|XP_001942706.1|	1236	0.4	113	PREDICTED: similar to homeobox protein prospero/prox-1	Acyrthosiphon pisum]
Unigene63013_All	641	gi|193713635|ref|XP_001946520.1|	209	0.39	110	PREDICTED: similar to nicolin 1	Acyrthosiphon pisum]
Unigene63025_All	643	gi|193695260|ref|XP_001948119.1|	951	0.32	60.8	PREDICTED: similar to PMS1 protein homolog 1 (DNA mismatch repair protein PMS1)	Acyrthosiphon pisum]
Unigene63040_All	646	gi|193638979|ref|XP_001945436.1|	374	0.71	183	PREDICTED: similar to adipokinetic hormone receptor	Acyrthosiphon pisum]
Unigene63056_All	649	gi|193617789|ref|XP_001944562.1|	3721	0.53	159	PREDICTED: similar to fragile site-associated protein	Acyrthosiphon pisum]
Unigene63059_All	649	gi|193610875|ref|XP_001946596.1|	1598	0.2	60.5	PREDICTED: similar to Y26D4A.9	Acyrthosiphon pisum]
Unigene63065_All	651	gi|193598809|ref|XP_001951162.1|	630	0.63	140	PREDICTED: similar to AMP dependent coa ligase	Acyrthosiphon pisum]
Unigene63076_All	652	gi|193690540|ref|XP_001942998.1|	334	0.45	72.8	PREDICTED: similar to AGAP007698-PC	Acyrthosiphon pisum]
Unigene63082_All	653	gi|193613074|ref|XP_001944033.1|	1978	0.39	124	PREDICTED: similar to ubiquitin specific proteinase	Acyrthosiphon pisum]
Unigene63102_All	655	gi|193610873|ref|XP_001946484.1|	1602	0.47	187	PREDICTED: similar to AGAP007645-PA	Acyrthosiphon pisum]
Unigene63109_All	656	gi|193575605|ref|XP_001951276.1|	1535	0.44	148	PREDICTED: similar to CG7099 CG7099-PA	Acyrthosiphon pisum]
Unigene63110_All	656	gi|193666996|ref|XP_001945681.1|	664	0.77	358	PREDICTED: similar to Invadolysin CG3953-PA	Acyrthosiphon pisum]
Unigene63114_All	657	gi|193716090|ref|XP_001952536.1|	3294	0.56	202	PREDICTED: similar to ubiquitin specific protease 34	Acyrthosiphon pisum]
Unigene63120_All	657	gi|193591861|ref|XP_001945864.1|	769	0.44	62.4	PREDICTED: similar to serine protease	Acyrthosiphon pisum]
Unigene63121_All	658	gi|193598857|ref|XP_001951726.1|	910	0.86	380	PREDICTED: similar to centaurin gamma	Acyrthosiphon pisum]
Unigene63122_All	658	gi|193647929|ref|XP_001947294.1|	263	0.76	318	PREDICTED: similar to CG32809 CG32809-PD	Acyrthosiphon pisum]
Unigene63136_All	660	gi|193700017|ref|XP_001943735.1|	671	0.6	107	PREDICTED: similar to ld14 CG12664-PB	Acyrthosiphon pisum]
Unigene63154_All	662	gi|193595378|ref|XP_001944724.1|	319	0.49	117	PREDICTED: hypothetical protein	Acyrthosiphon pisum]
Unigene63168_All	665	gi|193683583|ref|XP_001947098.1|	175	0.64	276	PREDICTED: similar to B9 domain-containing protein 2	Acyrthosiphon pisum]
Unigene63212_All	670	gi|193716070|ref|XP_001951421.1|	581	0.6	174	PREDICTED: similar to CG11138 CG11138-PC	Acyrthosiphon pisum]
Unigene63228_All	672	gi|193669514|ref|XP_001943725.1|	1203	0.41	189	PREDICTED: similar to F15D4.7	Acyrthosiphon pisum]
Unigene63249_All	674	gi|193592002|ref|XP_001949287.1|	668	0.59	186	PREDICTED: similar to CG5873 CG5873-PA	Acyrthosiphon pisum]
Unigene63267_All	676	gi|193652472|ref|XP_001946955.1|	1188	0.75	186	PREDICTED: similar to CG18375 CG18375-PB	Acyrthosiphon pisum]
Unigene63274_All	678	gi|193657405|ref|XP_001950855.1|	456	0.56	223	PREDICTED: similar to AGAP008668-PA	Acyrthosiphon pisum]
Unigene63288_All	680	gi|193683551|ref|XP_001947810.1|	318	0.64	293	PREDICTED: similar to cdk4/6	Acyrthosiphon pisum]
Unigene63292_All	681	gi|193645730|ref|XP_001944146.1|	547	0.36	146	PREDICTED: similar to zinc finger protein	Acyrthosiphon pisum]
Unigene63303_All	682	gi|193676195|ref|XP_001952273.1|	391	0.65	191	PREDICTED: similar to RGP1 retrograde golgi transport homolog	Acyrthosiphon pisum]
Unigene63320_All	684	gi|193622576|ref|XP_001951133.1|	271	0.59	164	PREDICTED: similar to AGAP001957-PA	Acyrthosiphon pisum]
Unigene63323_All	685	gi|193690721|ref|XP_001948117.1|	518	0.37	150	PREDICTED: similar to glucosyl/glucuronosyl transferases	Acyrthosiphon pisum]
Unigene63332_All	686	gi|239787976|dbj|BAH70686.1|	124	0.68	169	ACYPI004831	Acyrthosiphon pisum]
Unigene63337_All	687	gi|193588468|ref|XP_001943485.1|	1173	0.47	199	PREDICTED: similar to SD27140p	Acyrthosiphon pisum]
Unigene63339_All	688	gi|193617635|ref|XP_001951919.1|	1062	0.72	289	PREDICTED: similar to GA20870-PA	Acyrthosiphon pisum]
Unigene63346_All	689	gi|193620401|ref|XP_001943663.1|	1007	0.43	196	PREDICTED: similar to Haspin CG40080-PA	Acyrthosiphon pisum]
Unigene63349_All	690	gi|193669514|ref|XP_001943725.1|	1203	0.47	214	PREDICTED: similar to F15D4.7	Acyrthosiphon pisum]
Unigene63354_All	691	gi|193713629|ref|XP_001947919.1|	411	0.78	371	PREDICTED: similar to acyl-coa dehydrogenase	Acyrthosiphon pisum]
Unigene63360_All	692	gi|193624762|ref|XP_001943028.1|	743	0.43	67.8	PREDICTED: similar to AGAP003901-PA	Acyrthosiphon pisum]
Unigene63364_All	692	gi|193608351|ref|XP_001949293.1|	264	0.3	61.2	PREDICTED: similar to cyclic nucleotide-gated cation channel 4	Acyrthosiphon pisum]
Unigene63372_All	693	gi|193704690|ref|XP_001947364.1|	1897	0.32	126	PREDICTED: similar to anaphase promoting complex subunit 1	Acyrthosiphon pisum]
Unigene63383_All	694	gi|193716111|ref|XP_001952670.1|	1516	0.29	70.1	PREDICTED: similar to tomosyn CG17762-PC	Acyrthosiphon pisum]
Unigene63390_All	697	gi|193659873|ref|XP_001945557.1|	1096	0.63	306	PREDICTED: similar to semaphorin	Acyrthosiphon pisum]
Unigene63411_All	700	gi|193664398|ref|XP_001944049.1|	1219	0.27	63.2	PREDICTED: similar to rothmund-thomson syndrome DNA helicase recq4	Acyrthosiphon pisum]
Unigene63414_All	700	gi|193580069|ref|XP_001952222.1|	176	0.45	123	PREDICTED: similar to geminin	Acyrthosiphon pisum]
Unigene63415_All	701	gi|193641102|ref|XP_001950093.1|	776	0.78	377	PREDICTED: similar to cullin	Acyrthosiphon pisum]
Unigene63416_All	701	gi|193697410|ref|XP_001952681.1|	1112	0.28	68.6	PREDICTED: similar to capicua protein	Acyrthosiphon pisum]
Unigene63421_All	701	gi|239789172|dbj|BAH71227.1|	199	0.29	75.1	ACYPI001676	Acyrthosiphon pisum]
Unigene63425_All	702	gi|193601270|ref|XP_001944076.1|	573	0.39	100	PREDICTED: similar to proclotting enzyme	Acyrthosiphon pisum]
Unigene63447_All	705	gi|193688100|ref|XP_001948502.1|	556	0.72	266	PREDICTED: similar to CG8312 CG8312-PA	Acyrthosiphon pisum]
Unigene63456_All	707	gi|193596701|ref|XP_001949018.1|	311	0.59	205	PREDICTED: similar to paired	Acyrthosiphon pisum]
Unigene63485_All	712	gi|239792525|dbj|BAH72596.1|	276	0.34	162	ACYPI004614	Acyrthosiphon pisum]
Unigene63486_All	712	gi|193591953|ref|XP_001946753.1|	324	0.72	186	PREDICTED: similar to IP13591p	Acyrthosiphon pisum]
Unigene63513_All	720	gi|193625017|ref|XP_001950501.1|	636	0.53	244	PREDICTED: similar to GA12802-PA	Acyrthosiphon pisum]
Unigene63520_All	721	gi|193709386|ref|XP_001950809.1|	568	0.63	332	PREDICTED: similar to AGAP004270-PA	Acyrthosiphon pisum]
Unigene63540_All	724	gi|193599044|ref|XP_001943207.1|	856	0.88	481	PREDICTED: similar to CG34350 CG34350-PA	Acyrthosiphon pisum]
Unigene63546_All	725	gi|193596577|ref|XP_001947777.1|	1701	0.42	136	PREDICTED: similar to CG6355 CG6355-PA	Acyrthosiphon pisum]
Unigene63549_All	726	gi|193690540|ref|XP_001942998.1|	334	0.47	165	PREDICTED: similar to AGAP007698-PC	Acyrthosiphon pisum]
Unigene63557_All	727	gi|193678897|ref|XP_001946729.1|	878	0.48	234	PREDICTED: similar to DNA ligase IV	Acyrthosiphon pisum]
Unigene63561_All	728	gi|193643411|ref|XP_001947292.1|	1732	0.25	105	PREDICTED: similar to BRCA2	Acyrthosiphon pisum]
Unigene63568_All	730	gi|239787969|dbj|BAH70683.1|	210	0.54	233	ACYPI001377	Acyrthosiphon pisum]
Unigene63588_All	733	gi|193718331|ref|XP_001949674.1|	435	0.68	312	PREDICTED: similar to myb	Acyrthosiphon pisum]
Unigene63591_All	734	gi|193627385|ref|XP_001943163.1|	1668	0.53	229	PREDICTED: similar to GA15963-PA	Acyrthosiphon pisum]
Unigene63599_All	735	gi|193704705|ref|XP_001947869.1|	3199	0.41	199	PREDICTED: similar to zormin CG33484-PD	Acyrthosiphon pisum]
Unigene63605_All	737	gi|193690902|ref|XP_001949005.1|	4405	0.42	131	PREDICTED: similar to CG33978 CG33978-PA	Acyrthosiphon pisum]
Unigene63609_All	737	gi|193709386|ref|XP_001950809.1|	568	0.34	111	PREDICTED: similar to AGAP004270-PA	Acyrthosiphon pisum]
Unigene63610_All	737	gi|193702243|ref|XP_001945461.1|	407	0.37	99.8	PREDICTED: similar to CG10435 CG10435-PA	Acyrthosiphon pisum]
Unigene63630_All	740	gi|193636395|ref|XP_001948699.1|	1934	0.53	256	PREDICTED: similar to AGAP004320-PA	Acyrthosiphon pisum]
Unigene63637_All	741	gi|193636667|ref|XP_001944094.1|	397	0.29	100	PREDICTED: similar to mCG121035	Acyrthosiphon pisum]
Unigene63642_All	742	gi|193641052|ref|XP_001942600.1|	1143	0.6	251	PREDICTED: similar to B-cell CLL/lymphoma 11A	Acyrthosiphon pisum]
Unigene63667_All	747	gi|193674094|ref|XP_001952322.1|	842	0.47	181	PREDICTED: similar to F15D4.7	Acyrthosiphon pisum]
Unigene63668_All	748	gi|193709168|ref|XP_001945631.1|	507	0.75	383	PREDICTED: similar to Lim1 CG11354-PA	Acyrthosiphon pisum]
Unigene63691_All	751	gi|193598935|ref|XP_001944667.1|	255	0.34	140	PREDICTED: similar to CG13204 CG13204-PA	Acyrthosiphon pisum]
Unigene63705_All	753	gi|193716092|ref|XP_001952553.1|	511	0.31	68.6	PREDICTED: similar to serendipity alpha protein	Acyrthosiphon pisum]
Unigene63709_All	754	gi|193676534|ref|XP_001945686.1|	619	0.47	200	PREDICTED: similar to zinc finger protein	Acyrthosiphon pisum]
Unigene63725_All	757	gi|193695205|ref|XP_001946114.1|	368	0.96	198	PREDICTED: similar to cAMP-dependent protein kinase C1	Acyrthosiphon pisum]
Unigene63738_All	760	gi|193587059|ref|XP_001949283.1|	139	0.7	167	PREDICTED: similar to GA19191-PA	Acyrthosiphon pisum]
Unigene63747_All	762	gi|193577903|ref|XP_001948640.1|	1551	0.44	105	PREDICTED: similar to serine/threonine-protein phosphatase 5	Acyrthosiphon pisum]
Unigene63770_All	767	gi|193683460|ref|XP_001946560.1|	1585	0.93	469	PREDICTED: similar to transcription factor castor (protein ming)	Acyrthosiphon pisum]
Unigene63775_All	768	gi|239790179|dbj|BAH71666.1|	222	0.54	250	ACYPI006294	Acyrthosiphon pisum]
Unigene63784_All	769	gi|193613280|ref|XP_001942691.1|	5642	0.35	121	PREDICTED: similar to Unc-89 CG33519-PB	Acyrthosiphon pisum]
Unigene63786_All	770	gi|193683394|ref|XP_001944981.1|	470	0.79	276	PREDICTED: similar to AGAP006270-PA isoform 3	Acyrthosiphon pisum]
Unigene63809_All	775	gi|193678817|ref|XP_001948673.1|	2127	0.34	145	PREDICTED: similar to bruchpilot CG34146-PA	Acyrthosiphon pisum]
Unigene63810_All	775	gi|193603366|ref|XP_001943701.1|	1909	0.4	115	PREDICTED: similar to CG34417 CG34417-PD	Acyrthosiphon pisum]
Unigene63834_All	781	gi|193591706|ref|XP_001943146.1|	1712	0.41	82.4	PREDICTED: similar to CG31048 CG31048-PA	Acyrthosiphon pisum]
Unigene63840_All	781	gi|193664465|ref|XP_001951720.1|	371	0.8	423	PREDICTED: similar to AGAP002194-PA	Acyrthosiphon pisum]
Unigene63843_All	782	gi|193592105|ref|XP_001949480.1|	289	0.77	274	PREDICTED: similar to AGAP003074-PA	Acyrthosiphon pisum]
Unigene63853_All	784	gi|193664592|ref|XP_001942884.1|	1941	0.3	70.9	PREDICTED: similar to GA21699-PA	Acyrthosiphon pisum]
Unigene63855_All	785	gi|193656941|ref|XP_001947639.1|	561	0.21	54.3	PREDICTED: similar to CG6293 CG6293-PA	Acyrthosiphon pisum]
Unigene63900_All	796	gi|193664620|ref|XP_001944209.1|	1323	0.51	279	PREDICTED: similar to CG7896 CG7896-PA	Acyrthosiphon pisum]
Unigene63918_All	802	gi|193695260|ref|XP_001948119.1|	951	0.35	160	PREDICTED: similar to PMS1 protein homolog 1 (DNA mismatch repair protein PMS1)	Acyrthosiphon pisum]
Unigene63930_All	807	gi|193697466|ref|XP_001944877.1|	1749	0.74	364	PREDICTED: similar to GA15389-PA	Acyrthosiphon pisum]
Unigene63941_All	809	gi|193631979|ref|XP_001943924.1|	1182	0.62	341	PREDICTED: similar to ca-activated cl channel protein	Acyrthosiphon pisum]
Unigene63949_All	813	gi|193594204|ref|XP_001947268.1|	744	0.32	100	PREDICTED: similar to FMS-like tyrosine kinase 1	Acyrthosiphon pisum]
Unigene63950_All	813	gi|193657008|ref|XP_001950748.1|	1307	0.88	474	PREDICTED: similar to stromal antigen	Acyrthosiphon pisum]
Unigene63984_All	820	gi|193613001|ref|XP_001952572.1|	466	0.26	108	PREDICTED: similar to Y54G2A.42	Acyrthosiphon pisum]
Unigene63988_All	822	gi|193697414|ref|XP_001952693.1|	1285	0.72	416	PREDICTED: similar to roundabout 1	Acyrthosiphon pisum]
Unigene63990_All	822	gi|193699933|ref|XP_001951151.1|	323	0.55	54.7	PREDICTED: similar to CG34348 CG34348-PA	Acyrthosiphon pisum]
Unigene64035_All	837	gi|193624800|ref|XP_001946436.1|	701	0.52	284	PREDICTED: similar to AGAP011648-PA	Acyrthosiphon pisum]
Unigene64055_All	842	gi|193610875|ref|XP_001946596.1|	1598	0.5	85.5	PREDICTED: similar to Y26D4A.9	Acyrthosiphon pisum]
Unigene64058_All	844	gi|193656951|ref|XP_001948741.1|	259	0.51	238	PREDICTED: similar to noggin2	Acyrthosiphon pisum]
Unigene64065_All	846	gi|193617789|ref|XP_001944562.1|	3721	0.5	223	PREDICTED: similar to fragile site-associated protein	Acyrthosiphon pisum]
Unigene64074_All	848	gi|193591745|ref|XP_001946082.1|	3480	0.6	266	PREDICTED: similar to microtubule-associated protein futsch	Acyrthosiphon pisum]
Unigene64080_All	850	gi|193664739|ref|XP_001943181.1|	724	0.49	249	PREDICTED: similar to BEL12_AG transposon polyprotein	Acyrthosiphon pisum]
Unigene64081_All	851	gi|193599122|ref|XP_001948282.1|	4213	0.6	349	PREDICTED: similar to chromodomain helicase DNA binding protein	Acyrthosiphon pisum]
Unigene64095_All	855	gi|239790127|dbj|BAH71646.1|	180	0.55	108	ACYPI009202	Acyrthosiphon pisum]
Unigene64116_All	861	gi|193709120|ref|XP_001949048.1|	1260	0.65	231	PREDICTED: similar to echinoid CG12676-PA	Acyrthosiphon pisum]
Unigene64122_All	863	gi|193620307|ref|XP_001944950.1|	644	0.42	53.5	PREDICTED: similar to IP3phosphatase	Acyrthosiphon pisum]
Unigene64133_All	868	gi|193587271|ref|XP_001945300.1|	855	0.48	118	PREDICTED: similar to CG41389 CG41389-PA	Acyrthosiphon pisum]
Unigene64135_All	869	gi|193657034|ref|XP_001943773.1|	747	0.67	168	PREDICTED: similar to otopetrin	Acyrthosiphon pisum]
Unigene64147_All	871	gi|193610761|ref|XP_001945926.1|	874	0.87	533	PREDICTED: similar to Phosphodiesterase 6 CG8279-PA	Acyrthosiphon pisum]
Unigene64154_All	874	gi|193700076|ref|XP_001946922.1|	552	0.49	241	PREDICTED: similar to amidase	Acyrthosiphon pisum]
Unigene64159_All	876	gi|193606015|ref|XP_001942911.1|	397	0.55	338	PREDICTED: similar to Choline/ethanolamine kinase	Acyrthosiphon pisum]
Unigene64165_All	878	gi|239792384|dbj|BAH72543.1|	212	0.51	213	ACYPI002488	Acyrthosiphon pisum]
Unigene64181_All	883	gi|193591927|ref|XP_001944511.1|	628	0.61	330	PREDICTED: similar to glucose dehydrogenase	Acyrthosiphon pisum]
Unigene64193_All	887	gi|193617863|ref|XP_001942753.1|	990	0.33	162	PREDICTED: similar to Uncharacterized protein ZK1236.4	Acyrthosiphon pisum]
Unigene64195_All	887	gi|193599122|ref|XP_001948282.1|	4213	0.63	342	PREDICTED: similar to chromodomain helicase DNA binding protein	Acyrthosiphon pisum]
Unigene64222_All	899	gi|193606181|ref|XP_001946388.1|	1462	0.74	454	PREDICTED: similar to wd40 protein	Acyrthosiphon pisum]
Unigene64228_All	901	gi|193690585|ref|XP_001944926.1|	457	0.53	266	PREDICTED: similar to Rhodopsin 7 CG5638-PA	Acyrthosiphon pisum]
Unigene64238_All	905	gi|193697518|ref|XP_001942729.1|	321	0.42	167	PREDICTED: similar to X-ray repair complementing defective repair in Chinese hamster cells 3	Acyrthosiphon pisum]
Unigene64254_All	910	gi|193606167|ref|XP_001945977.1|	2940	0.53	375	PREDICTED: similar to CG7466 CG7466-PA	Acyrthosiphon pisum]
Unigene64257_All	911	gi|193695234|ref|XP_001946919.1|	2678	0.74	453	PREDICTED: similar to AGAP007006-PA	Acyrthosiphon pisum]
Unigene64275_All	917	gi|193700092|ref|XP_001951744.1|	811	0.77	469	PREDICTED: similar to abc transporter	Acyrthosiphon pisum]
Unigene64281_All	920	gi|193659823|ref|XP_001948865.1|	295	0.62	301	PREDICTED: similar to argos	Acyrthosiphon pisum]
Unigene64298_All	925	gi|193709156|ref|XP_001943894.1|	837	0.6	403	PREDICTED: similar to chondroitin synthase	Acyrthosiphon pisum]
Unigene64300_All	925	gi|193666845|ref|XP_001944531.1|	342	0.38	143	PREDICTED: similar to CG12253 CG12253-PA	Acyrthosiphon pisum]
Unigene64319_All	932	gi|193699971|ref|XP_001951980.1|	2552	0.39	232	PREDICTED: similar to papilin	Acyrthosiphon pisum]
Unigene64332_All	938	gi|193650281|ref|XP_001950800.1|	1067	0.46	255	PREDICTED: similar to mCG142610	Acyrthosiphon pisum]
Unigene64334_All	938	gi|193638791|ref|XP_001948145.1|	377	0.47	159	PREDICTED: similar to porphobilinogen deaminase	Acyrthosiphon pisum]
Unigene64340_All	941	gi|193652525|ref|XP_001942924.1|	746	0.24	70.1	PREDICTED: similar to CG4848 CG4848-PA	Acyrthosiphon pisum]
Unigene64348_All	944	gi|193627363|ref|XP_001951732.1|	709	0.68	464	PREDICTED: similar to MGC69094 protein	Acyrthosiphon pisum]
Unigene64365_All	947	gi|193617789|ref|XP_001944562.1|	3721	0.52	284	PREDICTED: similar to fragile site-associated protein	Acyrthosiphon pisum]
Unigene64372_All	952	gi|193610829|ref|XP_001949945.1|	528	0.44	237	PREDICTED: similar to endo-beta-N-acetylglucosaminidase	Acyrthosiphon pisum]
Unigene64374_All	953	gi|193624616|ref|XP_001952483.1|	712	0.47	264	PREDICTED: similar to CG4822 CG4822-PA	Acyrthosiphon pisum]
Unigene64381_All	957	gi|193634267|ref|XP_001948244.1|	1430	0.55	191	PREDICTED: similar to rolling pebbles	Acyrthosiphon pisum]
Unigene64385_All	960	gi|193638825|ref|XP_001951398.1|	527	0.69	453	PREDICTED: similar to proton-coupled amino acid transporter 1	Acyrthosiphon pisum]
Unigene64387_All	961	gi|193603588|ref|XP_001949179.1|	559	0.56	352	PREDICTED: similar to piggyBac transposase Uribo1	Acyrthosiphon pisum]
Unigene64420_All	975	gi|193610973|ref|XP_001948286.1|	1229	0.54	365	PREDICTED: similar to blastopia polyprotein	Acyrthosiphon pisum]
Unigene64430_All	979	gi|193641155|ref|XP_001945494.1|	331	0.54	349	PREDICTED: similar to F57G4.9	Acyrthosiphon pisum]
Unigene64443_All	985	gi|193706906|ref|XP_001949962.1|	922	0.32	120	PREDICTED: similar to BEL12_AG transposon polyprotein	Acyrthosiphon pisum]
Unigene64452_All	991	gi|193620181|ref|XP_001943761.1|	1003	0.55	245	PREDICTED: similar to LisH domain and HEAT repeat-containing protein KIAA1468	Acyrthosiphon pisum]
Unigene64460_All	996	gi|193613276|ref|XP_001942546.1|	741	0.56	347	PREDICTED: similar to DRAK1	Acyrthosiphon pisum]
Unigene64467_All	997	gi|193596615|ref|XP_001950233.1|	538	0.35	167	PREDICTED: similar to ZBED1 protein	Acyrthosiphon pisum]
Unigene64470_All	999	gi|193676297|ref|XP_001946056.1|	732	0.74	408	PREDICTED: similar to Osmotic avoidance abnormal protein 3 (Kinesin-like protein osm-3)	Acyrthosiphon pisum]
Unigene64475_All	1002	gi|193589496|ref|XP_001947711.1|	251	0.29	107	PREDICTED: similar to CG15601-PA	Acyrthosiphon pisum]
Unigene64483_All	1003	gi|193664656|ref|XP_001946213.1|	457	0.43	272	PREDICTED: similar to AGAP007584-PA	Acyrthosiphon pisum]
Unigene64507_All	1014	gi|193596693|ref|XP_001948518.1|	1032	0.61	397	PREDICTED: similar to AGAP006994-PA	Acyrthosiphon pisum]
Unigene64510_All	1015	gi|239791687|dbj|BAH72277.1|	351	0.26	121	ACYPI003569	Acyrthosiphon pisum]
Unigene64515_All	1018	gi|193643674|ref|XP_001948903.1|	461	0.28	106	PREDICTED: similar to Y54G2A.42	Acyrthosiphon pisum]
Unigene64517_All	1020	gi|193690576|ref|XP_001944217.1|	4484	0.78	625	PREDICTED: similar to CG34352 CG34352-PA	Acyrthosiphon pisum]
Unigene64540_All	1033	gi|193678745|ref|XP_001943784.1|	832	0.34	98.6	PREDICTED: similar to Adherens junction protein p120 CG17484-PB	Acyrthosiphon pisum]
Unigene64547_All	1038	gi|193627294|ref|XP_001943921.1|	526	0.63	127	PREDICTED: similar to GA12555-PA	Acyrthosiphon pisum]
Unigene64556_All	1045	gi|193599120|ref|XP_001947927.1|	1425	0.8	631	PREDICTED: similar to epidermal growth factor receptor	Acyrthosiphon pisum]
Unigene64558_All	1046	gi|239792516|dbj|BAH72593.1|	332	0.26	89.7	ACYPI002923	Acyrthosiphon pisum]
Unigene64566_All	1050	gi|193687010|ref|XP_001944379.1|	605	0.36	122	PREDICTED: similar to ctl transporter	Acyrthosiphon pisum]
Unigene64581_All	1056	gi|193605961|ref|XP_001944302.1|	465	0.45	176	PREDICTED: similar to mitogen-activated protein kinase associated protein 1	Acyrthosiphon pisum]
Unigene64597_All	1065	gi|193580093|ref|XP_001943012.1|	1084	0.5	294	PREDICTED: similar to AGAP007617-PA	Acyrthosiphon pisum]
Unigene64598_All	1065	gi|193620476|ref|XP_001949024.1|	488	0.51	314	PREDICTED: similar to Tetratricopeptide repeat protein	Acyrthosiphon pisum]
Unigene64615_All	1072	gi|193592125|ref|XP_001951103.1|	1719	0.31	181	PREDICTED: similar to BEL12_AG transposon polyprotein	Acyrthosiphon pisum]
Unigene64616_All	1073	gi|193594212|ref|XP_001947776.1|	605	0.61	379	PREDICTED: similar to GA16397-PA	Acyrthosiphon pisum]
Unigene64618_All	1074	gi|193698853|ref|XP_001947363.1|	363	0.5	359	PREDICTED: similar to Uncharacterized protein C2orf18 homolog	Acyrthosiphon pisum]
Unigene64619_All	1074	gi|193690902|ref|XP_001949005.1|	4405	0.34	125	PREDICTED: similar to CG33978 CG33978-PA	Acyrthosiphon pisum]
Unigene64621_All	1077	gi|193620235|ref|XP_001947234.1|	478	0.31	91.7	PREDICTED: hypothetical protein	Acyrthosiphon pisum]
Unigene64632_All	1082	gi|193643343|ref|XP_001943610.1|	814	0.46	274	PREDICTED: similar to C-type lectin (AGAP000940-PA)	Acyrthosiphon pisum]
Unigene64651_All	1103	gi|193697466|ref|XP_001944877.1|	1749	0.47	215	PREDICTED: similar to GA15389-PA	Acyrthosiphon pisum]						synthetic construct] >gi|220955244|gb|ACL90165.1| CG8776-PB	synthetic construct] >gi|272432450|gb|ACZ94403.1| CG8776, isoform G	Drosophila melanogaster]"
Unigene64657_All	1106	gi|239792946|dbj|BAH72750.1|	377	0.38	174	ACYPI002015	Acyrthosiphon pisum]
Unigene64673_All	1121	gi|193690902|ref|XP_001949005.1|	4405	0.58	402	PREDICTED: similar to CG33978 CG33978-PA	Acyrthosiphon pisum]
Unigene64679_All	1126	gi|193664685|ref|XP_001948160.1|	243	0.55	277	PREDICTED: similar to Miro domain-containing protein C1orf89	Acyrthosiphon pisum]
Unigene64681_All	1126	gi|193599146|ref|XP_001949395.1|	450	0.5	112	PREDICTED: similar to 1-acylglycerol-3-phosphate acyltransferase	Acyrthosiphon pisum]
Unigene64689_All	1132	gi|241896984|ref|NP_001155946.1|	340	0.48	271	exoribonuclease 1	Acyrthosiphon pisum]
Unigene64700_All	1137	gi|193636453|ref|XP_001951086.1|	611	0.47	276	PREDICTED: similar to dab2-interacting protein	Acyrthosiphon pisum]
Unigene64710_All	1140	gi|237858784|ref|NP_001153823.1|	678	0.68	488	acetyl coenzyme A synthase	Acyrthosiphon pisum]
Unigene64716_All	1143	gi|193613066|ref|XP_001943085.1|	656	0.46	359	PREDICTED: similar to klumpfuss CG12296-PA	Acyrthosiphon pisum]
Unigene64719_All	1146	gi|193617797|ref|XP_001945048.1|	806	0.31	107	PREDICTED: similar to AGAP006431-PA	Acyrthosiphon pisum]
Unigene64732_All	1158	gi|193662013|ref|XP_001947857.1|	627	0.7	546	PREDICTED: similar to netrin	Acyrthosiphon pisum]
Unigene64739_All	1165	gi|239792834|dbj|BAH72712.1|	155	0.33	65.5	ACYPI000511	Acyrthosiphon pisum]
Unigene64767_All	1192	gi|193657151|ref|XP_001948989.1|	341	0.47	268	PREDICTED: similar to CG31344 CG31344-PA	Acyrthosiphon pisum]
Unigene64787_All	1207	gi|193690800|ref|XP_001942724.1|	1368	0.75	602	PREDICTED: similar to strawberry notch CG1903-PC	Acyrthosiphon pisum]
Unigene64809_All	1225	gi|193629598|ref|XP_001946308.1|	587	0.42	320	PREDICTED: similar to AGAP010241-PA	Acyrthosiphon pisum]
Unigene64810_All	1225	gi|193716249|ref|XP_001943256.1|	2369	0.55	424	PREDICTED: similar to Protein dopey-1 homolog	Acyrthosiphon pisum]
Unigene64814_All	1230	gi|193603697|ref|XP_001950356.1|	737	0.64	539	PREDICTED: similar to sec6 CG5341-PA	Acyrthosiphon pisum]
Unigene64821_All	1242	gi|193669491|ref|XP_001951666.1|	789	0.49	423	PREDICTED: similar to blastopia polyprotein	Acyrthosiphon pisum]
Unigene64830_All	1251	gi|193678839|ref|XP_001944640.1|	323	0.85	114	PREDICTED: similar to AGAP009603-PA	Acyrthosiphon pisum]
Unigene64833_All	1256	gi|193697516|ref|XP_001942616.1|	291	0.75	466	PREDICTED: similar to GA20778-PA	Acyrthosiphon pisum]
Unigene64840_All	1259	gi|193681083|ref|XP_001944922.1|	510	0.39	267	PREDICTED: similar to amino acid transporter	Acyrthosiphon pisum]
Unigene64848_All	1267	gi|237858784|ref|NP_001153823.1|	678	0.85	642	acetyl coenzyme A synthase	Acyrthosiphon pisum]
Unigene64852_All	1275	gi|193643395|ref|XP_001946608.1|	194	0.75	291	PREDICTED: similar to AGAP012257-PA	Acyrthosiphon pisum]
Unigene64866_All	1291	gi|193652561|ref|XP_001945732.1|	322	0.57	330	PREDICTED: similar to AGAP007550-PA	Acyrthosiphon pisum]
Unigene64873_All	1296	gi|193657008|ref|XP_001950748.1|	1307	0.59	534	PREDICTED: similar to stromal antigen	Acyrthosiphon pisum]
Unigene64888_All	1313	gi|193664481|ref|XP_001949072.1|	2311	0.79	623	PREDICTED: similar to CG17374 CG17374-PA	Acyrthosiphon pisum]
Unigene64890_All	1315	gi|193683349|ref|XP_001946369.1|	597	0.44	361	PREDICTED: similar to AGAP001049-PA	Acyrthosiphon pisum]
Unigene64910_All	1352	gi|193627205|ref|XP_001952587.1|	1595	0.8	699	PREDICTED: similar to AGAP009261-PA	Acyrthosiphon pisum]
Unigene64917_All	1364	gi|193676504|ref|XP_001943468.1|	632	0.39	267	PREDICTED: similar to smad nuclear interacting protein	Acyrthosiphon pisum]
Unigene64922_All	1372	gi|193592059|ref|XP_001942852.1|	1662	0.34	258	PREDICTED: similar to guanine nucleotide exchange factor p532	Acyrthosiphon pisum]
Unigene64947_All	1413	gi|193697414|ref|XP_001952693.1|	1285	0.3	162	PREDICTED: similar to roundabout 1	Acyrthosiphon pisum]
Unigene64951_All	1418	gi|193657387|ref|XP_001950527.1|	839	0.66	663	PREDICTED: similar to topoisomerase (DNA) III alpha	Acyrthosiphon pisum]
Unigene64956_All	1430	gi|193617789|ref|XP_001944562.1|	3721	0.66	602	PREDICTED: similar to fragile site-associated protein	Acyrthosiphon pisum]
Unigene64958_All	1433	gi|193690522|ref|XP_001952858.1|	581	0.69	558	PREDICTED: similar to miniature CG9369-PA	Acyrthosiphon pisum]
Unigene64967_All	1442	gi|193613274|ref|XP_001942516.1|	751	0.34	120	PREDICTED: similar to DRAK1	Acyrthosiphon pisum]
Unigene64977_All	1454	gi|193664469|ref|XP_001948786.1|	2056	0.76	707	PREDICTED: similar to CG9674 CG9674-PA	Acyrthosiphon pisum]
Unigene64994_All	1486	gi|193669129|ref|XP_001947154.1|	477	0.53	370	PREDICTED: similar to SVH protein	Acyrthosiphon pisum]
Unigene64997_All	1491	gi|193688300|ref|XP_001943122.1|	906	0.77	657	PREDICTED: similar to nad dehydrogenase	Acyrthosiphon pisum]
Unigene65009_All	1508	gi|193716026|ref|XP_001952203.1|	1753	0.37	219	PREDICTED: similar to nuclear receptor co-repressor 1	Acyrthosiphon pisum]
Unigene65012_All	1520	gi|193613116|ref|XP_001946136.1|	622	0.22	140	PREDICTED: similar to Zwilch	Acyrthosiphon pisum]
Unigene65013_All	1523	gi|193634216|ref|XP_001942648.1|	437	0.42	290	PREDICTED: similar to yellow e3-like protein	Acyrthosiphon pisum]
Unigene65014_All	1523	gi|193690699|ref|XP_001943519.1|	1727	0.74	729	PREDICTED: similar to CG14470 CG14470-PA	Acyrthosiphon pisum]
Unigene65021_All	1533	gi|193671749|ref|XP_001942569.1|	617	0.58	677	PREDICTED: similar to AGAP006168-PA	Acyrthosiphon pisum]
Unigene65023_All	1535	gi|193716177|ref|XP_001948557.1|	186	0.98	383	PREDICTED: similar to AGAP007248-PA	Acyrthosiphon pisum]
Unigene65030_All	1546	gi|193610506|ref|XP_001944030.1|	804	0.39	283	PREDICTED: similar to CG12301 CG12301-PA	Acyrthosiphon pisum]
Unigene65032_All	1547	gi|193716127|ref|XP_001943696.1|	1881	0.27	114	PREDICTED: similar to DNA-binding protein smubp-2	Acyrthosiphon pisum]
Unigene65045_All	1584	gi|193631905|ref|XP_001950245.1|	751	0.73	724	PREDICTED: similar to AGAP003204-PA	Acyrthosiphon pisum]
Unigene65046_All	1587	gi|193580222|ref|XP_001946236.1|	543	0.31	192	PREDICTED: similar to Zinc finger protein 271 (Zinc finger protein 7) (HZF7) (Zinc finger protein ZNFphex133) (Epstein-Barr virus-induced zinc finger protein) (ZNF-EB) (CT-ZFP48) (Zinc finger protein dp) (ZNF-dp)	Acyrthosiphon pisum]
Unigene65061_All	1632	gi|193669300|ref|XP_001943404.1|	863	0.74	840	PREDICTED: similar to AGAP009222-PA	Acyrthosiphon pisum]
Unigene65067_All	1649	gi|193669425|ref|XP_001944330.1|	1232	0.61	597	PREDICTED: similar to CG8213 CG8213-PA	Acyrthosiphon pisum]
Unigene65072_All	1655	gi|193598937|ref|XP_001944727.1|	585	0.54	487	PREDICTED: similar to dusky-like CG15013-PA	Acyrthosiphon pisum]
Unigene65086_All	1694	gi|193709039|ref|XP_001944653.1|	1992	0.56	629	PREDICTED: similar to p270	Acyrthosiphon pisum]
Unigene65112_All	1827	gi|193575679|ref|XP_001947053.1|	876	0.46	381	PREDICTED: similar to AGAP001485-PA	Acyrthosiphon pisum]
Unigene65114_All	1831	gi|193627442|ref|XP_001946198.1|	780	0.49	618	PREDICTED: similar to chondroitin synthase	Acyrthosiphon pisum]
Unigene65119_All	1841	gi|193662234|ref|XP_001948711.1|	527	0.42	416	PREDICTED: similar to alanine aminotransferase	Acyrthosiphon pisum]
Unigene65123_All	1859	gi|193599198|ref|XP_001945866.1|	475	0.8	765	PREDICTED: similar to AGAP004476-PA	Acyrthosiphon pisum]
Unigene65124_All	1861	gi|193709120|ref|XP_001949048.1|	1260	0.64	879	PREDICTED: similar to echinoid CG12676-PA	Acyrthosiphon pisum]
Unigene65126_All	1881	gi|193606181|ref|XP_001946388.1|	1462	0.48	511	PREDICTED: similar to wd40 protein	Acyrthosiphon pisum]						Plasmodium falciparum] >gi|294958267|gb|ADF48375.1| circumsporozoite protein	Plasmodium falciparum]
Unigene65140_All	1934	gi|193605967|ref|XP_001944556.1|	877	0.66	761	PREDICTED: similar to CG6847 CG6847-PA	Acyrthosiphon pisum]
Unigene65167_All	2081	gi|193636395|ref|XP_001948699.1|	1934	0.68	957	PREDICTED: similar to AGAP004320-PA	Acyrthosiphon pisum]
Unigene65183_All	2206	gi|193615410|ref|XP_001949443.1|	641	0.83	1029	PREDICTED: similar to fimbrin/plastin	Acyrthosiphon pisum]
Unigene65192_All	2275	gi|193617863|ref|XP_001942753.1|	990	0.32	332	PREDICTED: similar to Uncharacterized protein ZK1236.4	Acyrthosiphon pisum]
Unigene65201_All	2390	gi|193697528|ref|XP_001944221.1|	797	0.47	725	PREDICTED: similar to trehalose-6-phosphate synthase	Acyrthosiphon pisum]
Unigene65208_All	2419	gi|193706920|ref|XP_001952378.1|	1204	0.71	1106	PREDICTED: similar to structural maintenance of chromosomes smc3	Acyrthosiphon pisum]
Unigene65212_All	2522	gi|193702241|ref|XP_001949348.1|	707	0.85	1245	PREDICTED: similar to AGAP003012-PA	Acyrthosiphon pisum]
Unigene65219_All	2911	gi|193591732|ref|XP_001945420.1|	819	0.57	902	PREDICTED: similar to transmembrane protein 63A	Acyrthosiphon pisum]
Unigene65272_All	335	gi|193636566|ref|XP_001948821.1|	517	0.61	150	PREDICTED: similar to CG30427 CG30427-PC	Acyrthosiphon pisum]
Unigene65321_All	251	gi|193688118|ref|XP_001944593.1|	560	0.72	69.7	PREDICTED: similar to CG7509 CG7509-PA	Acyrthosiphon pisum]
Unigene65344_All	1228	gi|193681101|ref|XP_001949312.1|	594	0.54	415	PREDICTED: similar to NADPH-dependent FMN and FAD containing oxidoreductase-like protein	Acyrthosiphon pisum]
Unigene65430_All	221	gi|193579918|ref|XP_001950085.1|	623	0.93	70.9	PREDICTED: similar to AGAP008814-PA	Acyrthosiphon pisum]
Unigene65441_All	461	gi|193599122|ref|XP_001948282.1|	4213	0.74	136	PREDICTED: similar to chromodomain helicase DNA binding protein	Acyrthosiphon pisum]
Unigene65472_All	422	gi|193690902|ref|XP_001949005.1|	4405	0.4	65.9	PREDICTED: similar to CG33978 CG33978-PA	Acyrthosiphon pisum]
Unigene65565_All	644	gi|193697779|ref|XP_001948955.1|	1024	0.33	110	PREDICTED: similar to 120.7 kDa protein in NOF-FB transposable element	Acyrthosiphon pisum]
Unigene65652_All	216	gi|193586911|ref|XP_001950325.1|	486	0.74	48.5	PREDICTED: similar to neurotransmitter gated ion channel	Acyrthosiphon pisum]
Unigene65786_All	236	gi|193713597|ref|XP_001944392.1|	1072	0.51	45.1	PREDICTED: similar to CG32138 CG32138-PB	Acyrthosiphon pisum]
Unigene65897_All	247	gi|193610574|ref|XP_001947676.1|	527	0.5	42.7	PREDICTED: similar to RUN domain-containing protein 1	Acyrthosiphon pisum]
Unigene65937_All	663	gi|193680015|ref|XP_001946057.1|	631	0.57	220	PREDICTED: similar to glucose dehydrogenase	Acyrthosiphon pisum]
Unigene66022_All	215	gi|193594179|ref|XP_001946474.1|	761	0.67	53.1	PREDICTED: similar to AGAP008833-PA	Acyrthosiphon pisum]
Unigene66027_All	205	gi|193594344|ref|XP_001946696.1|	165	0.38	62	PREDICTED: similar to AGAP007484-PA	Acyrthosiphon pisum]
Unigene66069_All	590	gi|193716183|ref|XP_001946378.1|	1647	0.54	166	PREDICTED: similar to cadherin	Acyrthosiphon pisum]
Unigene66186_All	208	gi|193683435|ref|XP_001945453.1|	506	0.56	82.4	PREDICTED: similar to AGAP005450-PA	Acyrthosiphon pisum]
Unigene66205_All	272	gi|193617976|ref|XP_001943708.1|	402	0.58	53.9	PREDICTED: similar to g-protein coupled receptor	Acyrthosiphon pisum]
Unigene66230_All	350	gi|193610590|ref|XP_001948184.1|	617	0.48	73.9	PREDICTED: similar to CG11417 CG11417-PA	Acyrthosiphon pisum]
Unigene66268_All	523	gi|193638791|ref|XP_001948145.1|	377	0.44	106	PREDICTED: similar to porphobilinogen deaminase	Acyrthosiphon pisum]
Unigene66287_All	571	gi|193657317|ref|XP_001944530.1|	443	0.44	87	PREDICTED: similar to cytochrome P450 4A7	Acyrthosiphon pisum]
Unigene66446_All	247	gi|193652620|ref|XP_001948864.1|	1745	0.54	55.8	PREDICTED: similar to GA20458-PA	Acyrthosiphon pisum]
Unigene66458_All	464	gi|239788919|dbj|BAH71114.1|	171	0.76	48.5	ACYPI006373	Acyrthosiphon pisum]
Unigene66542_All	1007	gi|193587120|ref|XP_001952175.1|	267	0.44	207	PREDICTED: similar to AGAP005615-PA	Acyrthosiphon pisum]
Unigene66718_All	284	gi|193697651|ref|XP_001946070.1|	719	0.64	89.7	PREDICTED: similar to AGAP002052-PA	Acyrthosiphon pisum]
Unigene66773_All	212	gi|193613043|ref|XP_001952465.1|	341	1	78.6	PREDICTED: similar to Prp18 CG6011-PA	Acyrthosiphon pisum]
Unigene66825_All	422	gi|193683782|ref|XP_001944162.1|	392	0.36	52	PREDICTED: similar to F57G4.9	Acyrthosiphon pisum]
Unigene66829_All	562	gi|193685899|ref|XP_001952168.1|	929	0.67	173	PREDICTED: similar to phosphodiesterase 11A	Acyrthosiphon pisum]
Unigene66926_All	217	gi|193587323|ref|XP_001949515.1|	402	0.8	66.2	PREDICTED: similar to AGAP008310-PA	Acyrthosiphon pisum]
Unigene66968_All	215	gi|193624666|ref|XP_001942812.1|	696	0.72	48.1	PREDICTED: similar to AGAP002711-PA	Acyrthosiphon pisum]
Unigene66985_All	288	gi|193627193|ref|XP_001952497.1|	763	0.81	92	PREDICTED: similar to Pantothenate kinase 4 (Pantothenic acid kinase 4) (hPanK4)	Acyrthosiphon pisum]
Unigene67091_All	1122	gi|193627280|ref|XP_001943388.1|	1502	0.33	62.8	PREDICTED: similar to zinc finger protein	Acyrthosiphon pisum]
Unigene67101_All	207	gi|239789052|dbj|BAH71175.1|	304	0.64	53.5	ACYPI006712	Acyrthosiphon pisum]
Unigene67176_All	451	gi|193598811|ref|XP_001951182.1|	425	0.5	84	PREDICTED: similar to Transcriptional adapter 2-like (ADA2-like protein)	Acyrthosiphon pisum]
Unigene67347_All	926	gi|193709156|ref|XP_001943894.1|	837	0.61	375	PREDICTED: similar to chondroitin synthase	Acyrthosiphon pisum]
Unigene67398_All	392	gi|193687010|ref|XP_001944379.1|	605	0.48	79.7	PREDICTED: similar to ctl transporter	Acyrthosiphon pisum]
Unigene67429_All	357	gi|193657317|ref|XP_001944530.1|	443	0.44	78.6	PREDICTED: similar to cytochrome P450 4A7	Acyrthosiphon pisum]
Unigene67596_All	230	gi|193605961|ref|XP_001944302.1|	465	0.85	42.7	PREDICTED: similar to mitogen-activated protein kinase associated protein 1	Acyrthosiphon pisum]
Unigene67600_All	380	gi|193678945|ref|XP_001949533.1|	953	0.83	133	PREDICTED: similar to CG10542 CG10542-PA	Acyrthosiphon pisum]
Unigene67638_All	237	gi|193662105|ref|XP_001947442.1|	602	0.54	48.9	PREDICTED: similar to AGAP005245-PK	Acyrthosiphon pisum]
Unigene67769_All	900	gi|193713635|ref|XP_001946520.1|	209	0.29	71.6	PREDICTED: similar to nicolin 1	Acyrthosiphon pisum]
Unigene67782_All	223	gi|193688239|ref|XP_001944872.1|	1705	0.64	65.5	PREDICTED: similar to AGAP001102-PA	Acyrthosiphon pisum]
Unigene67877_All	562	gi|193676195|ref|XP_001952273.1|	391	0.66	153	PREDICTED: similar to RGP1 retrograde golgi transport homolog	Acyrthosiphon pisum]
Unigene67923_All	229	gi|193617639|ref|XP_001952206.1|	226	0.64	105	PREDICTED: similar to CG5367 CG5367-PA	Acyrthosiphon pisum]
Unigene67943_All	856	gi|193697649|ref|XP_001945749.1|	1284	0.41	209	PREDICTED: similar to mCG7830	Acyrthosiphon pisum]
Unigene67949_All	566	gi|193676430|ref|XP_001946003.1|	995	0.86	236	PREDICTED: similar to CG9467 CG9467-PA	Acyrthosiphon pisum]
Unigene67958_All	513	gi|193669381|ref|XP_001949701.1|	632	0.45	148	PREDICTED: similar to organic anion transporter	Acyrthosiphon pisum]
Unigene68000_All	217	gi|239791604|dbj|BAH72247.1|	241	0.35	51.6	ACYPI001902	Acyrthosiphon pisum]
Unigene68103_All	728	gi|193643513|ref|XP_001943927.1|	596	0.9	160	PREDICTED: similar to AGAP010874-PA	Acyrthosiphon pisum]
Unigene68152_All	266	gi|193598803|ref|XP_001950820.1|	1501	0.8	81.3	PREDICTED: similar to Gb1-cadherin	Acyrthosiphon pisum]
Unigene68204_All	434	gi|193603714|ref|XP_001950357.1|	419	0.56	140	PREDICTED: similar to AGAP009198-PA	Acyrthosiphon pisum]
Unigene68214_All	612	gi|193690902|ref|XP_001949005.1|	4405	0.45	115	PREDICTED: similar to CG33978 CG33978-PA	Acyrthosiphon pisum]
Unigene68229_All	436	gi|193617665|ref|XP_001943087.1|	360	0.49	79.3	PREDICTED: hypothetical protein	Acyrthosiphon pisum]
Unigene68286_All	276	gi|239790837|dbj|BAH71953.1|	305	0.49	70.1	ACYPI009773	Acyrthosiphon pisum]
Unigene68357_All	732	gi|239787976|dbj|BAH70686.1|	124	0.61	98.2	ACYPI004831	Acyrthosiphon pisum]
Unigene68362_All	663	gi|193713759|ref|XP_001946173.1|	677	0.46	189	PREDICTED: similar to GA15301-PA	Acyrthosiphon pisum]
Unigene68384_All	295	gi|193676430|ref|XP_001946003.1|	995	0.46	77	PREDICTED: similar to CG9467 CG9467-PA	Acyrthosiphon pisum]
Unigene68408_All	234	gi|239792187|dbj|BAH72463.1|	254	0.89	110	ACYPI001448	Acyrthosiphon pisum]
Unigene68485_All	347	gi|193603380|ref|XP_001948179.1|	222	0.63	47	PREDICTED: hypothetical protein	Acyrthosiphon pisum]
Unigene68524_All	250	gi|193650183|ref|XP_001948199.1|	455	0.43	79	PREDICTED: similar to Na+/H+ exchanger domain containing 2	Acyrthosiphon pisum]
Unigene68660_All	2243	gi|193641068|ref|XP_001945783.1|	533	0.59	325	PREDICTED: similar to spinster CG8428-PD	Acyrthosiphon pisum]
Unigene68669_All	408	gi|193695150|ref|XP_001948750.1|	547	0.58	108	PREDICTED: similar to Copine-8 (Copine VIII)	Acyrthosiphon pisum]
Unigene68771_All	410	gi|193666823|ref|XP_001951145.1|	606	0.56	160	PREDICTED: similar to tyramine beta hydroxylase	Acyrthosiphon pisum]
Unigene68898_All	230	gi|193606011|ref|XP_001942745.1|	927	0.86	85.5	PREDICTED: similar to ras gtpase activating protein	Acyrthosiphon pisum]
Unigene69001_All	293	gi|193599120|ref|XP_001947927.1|	1425	0.89	60.5	PREDICTED: similar to epidermal growth factor receptor	Acyrthosiphon pisum]
Unigene69134_All	476	gi|193631979|ref|XP_001943924.1|	1182	0.44	111	PREDICTED: similar to ca-activated cl channel protein	Acyrthosiphon pisum]
Unigene69144_All	281	gi|193716070|ref|XP_001951421.1|	581	0.51	76.6	PREDICTED: similar to CG11138 CG11138-PC	Acyrthosiphon pisum]
Unigene69152_All	296	gi|193674048|ref|XP_001947551.1|	572	0.65	129	PREDICTED: similar to AGAP010235-PA	Acyrthosiphon pisum]
Unigene69176_All	215	gi|193613056|ref|XP_001952838.1|	482	0.54	85.5	PREDICTED: similar to CG14890 CG14890-PA	Acyrthosiphon pisum]
Unigene69340_All	317	gi|193685986|ref|XP_001943121.1|	1028	0.77	58.2	PREDICTED: similar to cdc42 gtpase-activating protein	Acyrthosiphon pisum]
Unigene69341_All	257	gi|193613132|ref|XP_001950982.1|	671	0.57	102	PREDICTED: similar to CDC16 cell division cycle 16 homolog	Acyrthosiphon pisum]
Unigene69405_All	324	gi|193690888|ref|XP_001950713.1|	706	0.72	172	PREDICTED: similar to 77 kDa echinoderm microtubule-associated protein	Acyrthosiphon pisum]
Unigene69470_All	351	gi|193634339|ref|XP_001949879.1|	427	0.5	78.6	PREDICTED: similar to MGC83605 protein	Acyrthosiphon pisum]
Unigene69579_All	861	gi|239799146|dbj|BAH70506.1|	219	0.73	325	ACYPI007451	Acyrthosiphon pisum]
Unigene69658_All	693	gi|193631985|ref|XP_001944363.1|	1450	0.42	130	PREDICTED: similar to Nuclear receptor coactivator 2 (NCoA-2) (Transcriptional intermediary factor 2)	Acyrthosiphon pisum]
Unigene69664_All	893	gi|193613306|ref|XP_001948136.1|	287	0.64	146	PREDICTED: similar to CG32512 CG32512-PA	Acyrthosiphon pisum]
Unigene69713_All	262	gi|239789791|dbj|BAH71496.1|	220	0.58	65.5	ACYPI001352	Acyrthosiphon pisum]
Unigene69754_All	827	gi|193678945|ref|XP_001949533.1|	953	0.87	231	PREDICTED: similar to CG10542 CG10542-PA	Acyrthosiphon pisum]
Unigene69794_All	335	gi|193603637|ref|XP_001945365.1|	707	0.64	84	PREDICTED: similar to abc transporter	Acyrthosiphon pisum]
Unigene69832_All	546	gi|193716191|ref|XP_001947171.1|	881	0.49	88.2	PREDICTED: similar to Endoplasmic reticulum metallopeptidase 1 (Felix-ina)	Acyrthosiphon pisum]
Unigene69860_All	1074	gi|193671607|ref|XP_001952343.1|	724	0.84	472	PREDICTED: similar to Minichromosome maintenance 7 CG4978-PA	Acyrthosiphon pisum]
Unigene69898_All	478	gi|193631849|ref|XP_001943451.1|	516	0.81	136	PREDICTED: similar to activin receptor IIA	Acyrthosiphon pisum]
Unigene69932_All	624	gi|193610875|ref|XP_001946596.1|	1598	0.29	117	PREDICTED: similar to Y26D4A.9	Acyrthosiphon pisum]
Unigene69997_All	255	gi|193664481|ref|XP_001949072.1|	2311	0.74	81.3	PREDICTED: similar to CG17374 CG17374-PA	Acyrthosiphon pisum]
Unigene70035_All	480	gi|193652730|ref|XP_001949657.1|	1548	0.68	135	PREDICTED: similar to CG9485-PA	Acyrthosiphon pisum]
Unigene70071_All	451	gi|193659843|ref|XP_001945329.1|	772	0.46	86.7	PREDICTED: similar to AGAP010164-PA	Acyrthosiphon pisum]
Unigene70138_All	306	gi|193713741|ref|XP_001944712.1|	615	0.85	117	PREDICTED: similar to AGAP002557-PA	Acyrthosiphon pisum]
Unigene70180_All	439	gi|193697432|ref|XP_001952734.1|	912	0.45	88.2	PREDICTED: similar to short gastrulation CG9224-PA	Acyrthosiphon pisum]
Unigene70346_All	424	gi|193636423|ref|XP_001949851.1|	1100	0.33	66.2	PREDICTED: similar to CG32030 CG32030-PA	Acyrthosiphon pisum]
Unigene70464_All	527	gi|193613017|ref|XP_001952818.1|	399	0.44	70.1	PREDICTED: similar to CG2781 CG2781-PA	Acyrthosiphon pisum]
Unigene70507_All	517	gi|239788737|dbj|BAH71035.1|	164	0.82	288	ACYPI001656	Acyrthosiphon pisum]
Unigene70605_All	690	gi|193618018|ref|XP_001948435.1|	730	0.57	207	PREDICTED: similar to ns1 binding protein	Acyrthosiphon pisum]
Unigene70651_All	896	gi|193586971|ref|XP_001951393.1|	378	0.82	334	PREDICTED: similar to RNA-binding protein 9 CG3151-PB	Acyrthosiphon pisum]
Unigene70666_All	356	gi|193606187|ref|XP_001946816.1|	494	0.9	159	PREDICTED: similar to ubiquitin specific protease 39 and snrnp assembly factor	Acyrthosiphon pisum]
Unigene70711_All	705	gi|193700092|ref|XP_001951744.1|	811	0.72	342	PREDICTED: similar to abc transporter	Acyrthosiphon pisum]
Unigene70936_All	445	gi|193596452|ref|XP_001951942.1|	397	0.57	129	PREDICTED: similar to carbon catabolite repressor protein	Acyrthosiphon pisum]
Unigene71011_All	478	gi|193606015|ref|XP_001942911.1|	397	0.47	112	PREDICTED: similar to Choline/ethanolamine kinase	Acyrthosiphon pisum]
Unigene71046_All	521	gi|239792384|dbj|BAH72543.1|	212	0.52	142	ACYPI002488	Acyrthosiphon pisum]
Unigene71063_All	534	gi|193601270|ref|XP_001944076.1|	573	0.43	73.6	PREDICTED: similar to proclotting enzyme	Acyrthosiphon pisum]
Unigene71087_All	1178	gi|193605828|ref|XP_001942804.1|	624	0.5	150	PREDICTED: similar to stn-A	Acyrthosiphon pisum]
Unigene71088_All	571	gi|193580129|ref|XP_001945473.1|	323	0.32	113	PREDICTED: similar to juvenile hormone-inducible protein 26	Acyrthosiphon pisum]
Unigene71124_All	672	gi|193598899|ref|XP_001952348.1|	944	0.4	106	PREDICTED: similar to carboxypeptidase D	Acyrthosiphon pisum]
Unigene71350_All	201	gi|193669441|ref|XP_001947549.1|	842	0.79	53.1	PREDICTED: similar to camp-dependent rap1 guanine-nucleotide exchange factor	Acyrthosiphon pisum]
Unigene71397_All	201	gi|193695213|ref|XP_001945190.1|	2345	0.66	89.4	PREDICTED: similar to CG3523 CG3523-PA	Acyrthosiphon pisum]
Unigene71445_All	201	gi|193662105|ref|XP_001947442.1|	602	0.56	70.1	PREDICTED: similar to AGAP005245-PK	Acyrthosiphon pisum]
Unigene71476_All	202	gi|193598897|ref|XP_001952340.1|	543	0.6	85.9	PREDICTED: similar to AGAP002414-PA	Acyrthosiphon pisum]
Unigene71501_All	202	gi|193613148|ref|XP_001942809.1|	850	0.81	108	PREDICTED: similar to Eps-15 CG16932-PC	Acyrthosiphon pisum]
Unigene71639_All	203	gi|193695213|ref|XP_001945190.1|	2345	0.79	113	PREDICTED: similar to CG3523 CG3523-PA	Acyrthosiphon pisum]
Unigene71732_All	204	gi|193657205|ref|XP_001945123.1|	444	0.54	69.3	PREDICTED: similar to chimerin (rho- gtpase-activating protein)	Acyrthosiphon pisum]
Unigene71745_All	204	gi|239788406|dbj|BAH70887.1|	199	0.74	55.8	ACYPI008316	Acyrthosiphon pisum]
Unigene71872_All	205	gi|193659754|ref|XP_001946896.1|	680	0.83	120	PREDICTED: similar to mystery 45A isoform 2	Acyrthosiphon pisum]
Unigene71881_All	205	gi|193718365|ref|XP_001952392.1|	569	0.75	108	PREDICTED: similar to pyrroline-5-carboxylate dehydrogenase	Acyrthosiphon pisum]
Unigene72040_All	206	gi|193702255|ref|XP_001945956.1|	669	0.47	79.7	PREDICTED: similar to bubblegum CG4501-PA	Acyrthosiphon pisum]
Unigene72046_All	206	gi|193652543|ref|XP_001944964.1|	508	0.79	73.9	PREDICTED: similar to tyrosine hydroxylase	Acyrthosiphon pisum]
Unigene72123_All	207	gi|193669330|ref|XP_001946410.1|	98	0.52	53.9	PREDICTED: similar to CG11279 CG11279-PA	Acyrthosiphon pisum]
Unigene72276_All	208	gi|193674169|ref|XP_001950858.1|	1274	0.75	109	PREDICTED: similar to polychaetoid CG31349-PB	Acyrthosiphon pisum]
Unigene72422_All	209	gi|193657494|ref|XP_001949371.1|	476	0.52	80.9	PREDICTED: similar to CG30427 CG30427-PC	Acyrthosiphon pisum]
Unigene72424_All	209	gi|193598907|ref|XP_001942908.1|	681	0.65	89.4	PREDICTED: similar to AGAP010782-PA	Acyrthosiphon pisum]
Unigene72597_All	211	gi|239790714|dbj|BAH71901.1|	207	0.8	116	ACYPI000582	Acyrthosiphon pisum]
Unigene72660_All	211	gi|239792011|dbj|BAH72394.1|	224	0.8	118	ACYPI002586	Acyrthosiphon pisum]
Unigene73111_All	216	gi|239791884|dbj|BAH72351.1|	123	0.75	110	ACYPI008275	Acyrthosiphon pisum]
Unigene73173_All	216	gi|193587410|ref|XP_001947666.1|	308	0.48	69.7	PREDICTED: similar to AGAP007665-PA	Acyrthosiphon pisum]
Unigene73331_All	218	gi|193659748|ref|XP_001946449.1|	444	0.49	69.7	PREDICTED: similar to AGAP010399-PA	Acyrthosiphon pisum]
Unigene73381_All	219	gi|239791236|dbj|BAH72112.1|	210	0.43	67	ACYPI002017	Acyrthosiphon pisum]
Unigene73547_All	220	gi|193603452|ref|XP_001947880.1|	344	0.52	72	PREDICTED: similar to LOC733225 protein	Acyrthosiphon pisum]
Unigene73614_All	221	gi|239787986|dbj|BAH70691.1|	181	0.5	94.4	ACYPI008960	Acyrthosiphon pisum]
Unigene73779_All	223	gi|193690619|ref|XP_001946627.1|	831	0.71	103	PREDICTED: similar to CG32645 CG32645-PB	Acyrthosiphon pisum]
Unigene73825_All	223	gi|193620305|ref|XP_001944854.1|	659	0.46	63.9	PREDICTED: similar to AGAP011450-PA	Acyrthosiphon pisum]
Unigene73843_All	223	gi|193673880|ref|XP_001945793.1|	580	0.6	54.7	PREDICTED: similar to AGAP002552-PA	Acyrthosiphon pisum]
[truncated: 26,909 more rows]
[truncated: 434 more columns]
