# Supplementary material for: Transcriptome and Comparative Gene Expression Analysis of Sogatella furcifera (Horváth) in Response to Southern Rice Black-Streaked Dwarf Virus
Source: PLoS One. 2012 Apr 27;7(4):e36238. doi: 10.1371/journal.pone.0036238 (PMC3338671; doi:10.1371/journal.pone.0036238)
Supplement: Table S4 — SSR analysis of Sogatella furcifera transcriptome. General features of predicted microsatellites include the distribution to different repeat type classes, frequency of identified SSR motif and frequency of classified repeat types. (XLS) [file pone.0036238.s004.xls]

## Sheet: All-Unigene.fa
Sequence source file: "C:\Perl\bin\All-Unigene.fa"
Definement of microsatellites (unit size / minimum number of repeats):
(1/10) (2/6) (3/5) (4/5) (5/5) (6/5)
Maximal number of bases interrupting 2 SSRs in a compound microsatellite: 100
RESULTS OF MICROSATELLITE SEARCH
================================
Total number of sequences examined: 81388
Total size of examined sequences (bp): 38310782
Total number of identified SSRs: 7291
Number of SSR containing sequences: 5911
Number of sequences containing more than 1 SSR: 1054
Number of SSRs present in compound formation: 833									0.0726274
Distribution to different repeat type classes
---------------------------------------------
Unit size	Number of SSRs
1	1457		mono-	0.199835				mono-, di-, tri-, tetra-, penta- and hexa
2	1212		di-	0.166232
3	4552		tri-	0.624331
4	56		tetra-	0.0076807
5	10		penta-	0.00137155
6	4		hexa-	0.000548622
	7291
Frequency of identified SSR motifs
----------------------------------
Repeats	5	6	7	8	9	10	11	12	13	14	15	16	17	18	19	20	21	22	23	24	25	26	27	28	29	30	31	32	33	34	35	36	37	38	39	40	41	42	43	44	45	46	47	48	total
A	-	-	-	-	-	248	73	46	24	16	15	11	9	3	5	3	2	4	8	5	6	3	1	1																					483
C	-	-	-	-	-	77	53	25	22	14	15	9	4	6	2	4	3	4	2	3	3								1																247
G	-	-	-	-	-	88	46	28	18	19	16	11	4	7	5	5	3	6	3	2	2							1											1						265
T	-	-	-	-	-	229	88	47	20	13	13	7	4	7	5	5	2	1	6	6	2	3	1		1	1	1																		462
AC	-	15	3	2	4	1	3	4	3	2																		1																	38
AG	-	101	70	37	36	16	10	6	8	3	1		1									1																							290
AT	-	19	7	3																																									29
CA	-	12	5	4	3	3	1	3		3									1																										35
CG	-	1	1																																										2
CT	-	95	70	41	17	18	8	9	8	1	2	3		1	1				1																										275
GA	-	106	40	29	14	14	8	5	5	3							1																												225
GC	-	2																																											2
GT	-	9	5	5	3	2			1	1		1																																	27
TA	-	10	1	1																																									12
TC	-	88	49	41	18	11	9	8	9		2	2		1			1																												239
TG	-	20	8	4	1		1	1	2	1																																			38
AAC	14	6	4	1	1																																								26
AAG	207	101	68	61	7	5	3	4	6	1		3		1		1	1				1					1	1	1	1					1											475
AAT	20	6		1																																									27
ACA	7	3	2	1	1																																								14
ACC	4	3	1																																										8
ACG	1	1																																											2
ACT	7	2	1	2			2																																						14
AGA	184	119	83	51	8	4	3	5	5	4	1	1	3	2			1		1					1				2		2	2		1		1										484
AGC	14	5	2	2	2																																								25
AGG	69	37	20	7	2	1																																							136
AGT	5	2	2		2																																								11
ATA	21	8																																											29
ATC	25	13	6	9	3		2		1																																				59
ATG	18	22	9	6	2	1																																							58
ATT	26	7	3	1																																									37
CAA	20	6	5	1	1																																								33
CAC	9	2	1																																										12
CAG	27	13	6	2	2																																								50
CAT	24	13	9	10	3																																								59
CCA	10	4	1																																										15
CCG	4																																												4
CCT	50	23	11	3	2																																								89
CGA	3																																												3
CGC	2	3																																											5
CGG	1	1																																											2
CGT		1																																											1
CTA				1	2																																								3
CTC	100	30	23	7	3		1																																						164
CTG	18	8	2	2	1		1																																						32
CTT	168	73	56	36	6	1	4	2	1	1	2					1	1	2	1	1																									356
GAA	189	110	85	54	9	2	5	3	2	1	3	3	1		2		1	2	1						1													1	1					1	477
GAC	5	2		1																																									8
GAG	81	40	18	8	4																																								151
GAT	49	31	13	9	3	1	1	2																																					109
GCA	12	3	1	1																																									17
GCC	5																																												5
GCG	3																																												3
GCT	14	5	3	4		1																																							27
GGA	49	23	14	12	2																																								100
GGC	7	1	1																																										9
GGT	9	1	1																																										11
GTA	4	1	1		1																																								7
GTC	5																																												5
GTG	3	1	1	1		1	1																																						8
GTT	7	5	4																																										16
TAA	14	5																																											19
TAC	2	5		1																																									8
TAG	1																																												1
TAT	18	3	1																																										22
TCA	40	18	13	14	4									1																															90
TCC	65	37	21	6	2							1																																	132
TCG	2	3																																											5
TCT	140	97	62	51	13	5	5	3	2		3	1	1	2		1			2					1																					389
TGA	32	20	4	6	3		1																																						66
TGC	15	5		1																																									21
TGG	2																																												2
TGT	14	6	3	3																																									26
TTA	10	3	2																																										15
TTC	211	120	94	76	12	5	1	4	4	6	2	2		2		1	1											1				1					1	1							545
TTG	15	3	4	2	1																																								25
AAGG	1																																												1
AATA	2	1	1																																										4
AATC	1	1																																											2
ACAT	1																																												1
ACTC	1																																												1
ACTT	1																																												1
AGAA		2																																											2
AGAT	2	1																																											3
AGCA	1																																												1
AGTC			1																																										1
AGTG	2												1																																3
ATAG	1																																												1
ATCA	3																																												3
ATGA		1																																											1
ATGT	1																																												1
ATTC	2																																												2
CAGC	1																																												1
CTCA	1																																												1
CTTC	1																																												1
GATT	3																																												3
GGTA			1																																										1
GTGA	2																																												2
GTGC	1																																												1
TACC	1																																												1
TAGA		1																																											1
TATC		2																																											2
TATT	2																																												2
TCAC	2																																												2
TCCA	1																																												1
TCTT	1																																												1
TGAC		1																																											1
TGTA	2																																												2
TTGT	1	1																																											2
TTTA	1																																												1
TTTC	1																																												1
TTTG	1																																												1
AACAG	1																																												1
ATAGA	1																																												1
GTAAT	1																																												1
TAATC	1																																												1
TAGAG	1																																												1
TCCTC	1																																												1
TCCTG				1																																									1
TCTAT	1																																												1
TGTAT	1																																												1
TTAGG		1																																											1
AAGAAA		1																																											1
CCTCCA	1																																												1
CTCCTT	1																																												1
TTCTTG		1																																											1
Frequency of classified repeat types (considering sequence complementary)
-------------------------------------------------------------------------
Repeats	5	6	7	8	9	10	11	12	13	14	15	16	17	18	19	20	21	22	23	24	25	26	27	28	29	30	31	32	33	34	35	36	37	38	39	40	41	42	43	44	45	46	47	48	total
A/T	-	-	-	-	-	477	161	93	44	29	28	18	13	10	10	8	4	5	14	11	8	6	2	1	1	1	1																		945
C/G	-	-	-	-	-	165	99	53	40	33	31	20	8	13	7	9	6	10	5	5	5							1	1										1						512
AC/GT	-	56	21	15	11	6	5	8	6	7		1							1									1																	138
AG/CT	-	390	229	148	85	59	35	28	30	7	5	5	1	2	1		2		1			1																							1029
AT/AT	-	29	8	4																																									41
CG/CG	-	3	1																																										4
		478	259	167	96	707	300	182	120	76	64	44	22	25	18	17	12	15	21	16	13	7	2	1	1	1	1	1	1																2667
AAC/GTT	77	29	22	8	4																																								140
AAG/CTT	1099	620	448	329	55	22	21	21	20	13	11	10	5	7	2	4	5	4	5	1	1			2	1	1	1	4	1	2	2	1	1	1	1		1	2	1					1	2726
AAT/ATT	109	32	6	2																																									149
ACC/GGT	37	11	5	1		1	1																																						56
ACG/CGT	16	7		1																																									24
ACT/AGT	19	10	4	4	5		2																																						44
AGC/CTG	100	39	14	12	5	1	1																																						172
AGG/CCT	414	190	107	43	15	1	1					1																																	772
ATC/ATG	188	117	54	54	18	2	4	2	1					1																															441
CCG/CGG	22	5	1																																										28
	2081	1060	661	102	102	27	30	23	21	13	11	11	5	8	2	4	5	4	5	1	1			2	1	1	1	4	1	2	2	1	1	1	1		1	2	1						4199
AAAC/GTTT	2	1																																											3
AAAG/CTTT	2	2																																											4
AAAT/ATTT	5	1	1																																										7
AAGC/CTTG	1																																												1
AAGG/CCTT	2																																												2
AAGT/ACTT	1																																												1
AATC/ATTG	7	1																																											8
AATG/ATTC	2	1																																											3
ACAT/ATGT	4																																												4
ACCT/AGGT	1		1																																										2
ACGC/CGTG	1																																												1
ACTC/AGTG	8												1																																9
ACTG/AGTC		1	1																																										2
AGAT/ATCT	3	4																																											7
AGCC/CTGG	1																																												1
ATCC/ATGG	1																																												1
	41	11	3										1																																56
AACAG/CTGTT	1																																												1
AACCT/AGGTT		1																																											1
AATAC/ATTGT	1																																												1
AATAG/ATTCT	2																																												2
AATCT/AGATT	1																																												1
AATGT/ACATT	1																																												1
ACAGG/CCTGT				1																																									1
ACTCT/AGAGT	1																																												1
AGAGG/CCTCT	1																																												1
AAAAAG/CTTTTT		1																																											1
AACAAG/CTTGTT		1																																											1
AAGGAG/CCTTCT	1																																												1
ACCTCC/AGGTGG	1																																												1
	10	3	3	1																																									17
Repeats	5	6	7	8	9	10	11	12	13	14	15	16	17	18	19	20	21	22	23	24	25	26	27	28	29	30	31	32	33	34	35	36	37	38	39	40	41	42	43	44	45	46	47	48	total
Dinucleotide repeats		478	259	167	96	707	300	182	120	76	64	44	22	25	18	17	12	15	21	16	13	7	2	1	1	1	1	1	1																2667
Trinucleotide repeats	2081	1060	661	102	102	27	30	23	21	13	11	11	5	8	2	4	5	4	5	1	1			2	1	1	1	4	1	2	2	1	1	1	1		1	2	1						4199
Tetranucleotide repeats	41	11	3										1																																56
more repeats	10	3	3	1																																									17
