# Supplementary material for: Transcriptome and Comparative Gene Expression Analysis of Sogatella furcifera (Horváth) in Response to Southern Rice Black-Streaked Dwarf Virus
Source: PLoS One. 2012 Apr 27;7(4):e36238. doi: 10.1371/journal.pone.0036238 (PMC3338671; doi:10.1371/journal.pone.0036238)
Supplement: Table S5 — Differently expressed transcripts assignments between viruferious and non-viruferious samples according to molecular, cellular, and biological functions. (XLS) [file pone.0036238.s005.xls]

## Sheet: Table S5
Ontology	Class	number_of_Bdu-vs-B1	genes_of_Bdu-vs-B1
biological_process	anatomical structure formation	221	Unigene17428_All;Unigene53915_All;Unigene11134_All;Unigene12174_All;Unigene18135_All;Unigene501_All;Unigene53450_All;Unigene56798_All;Unigene60498_All;Unigene63916_All;Unigene81_All;Unigene1013_All;Unigene11094_All;Unigene12171_All;Unigene14893_All;Unigene228_All;Unigene5882_All;Unigene63732_All;Unigene78130_All;Unigene24152_All;Unigene12820_All;Unigene31123_All;Unigene58019_All;Unigene11276_All;…
biological_process	biological adhesion	42	Unigene18472_All;Unigene18822_All;Unigene22045_All;Unigene25413_All;Unigene259_All;Unigene53753_All;Unigene55024_All;Unigene6844_All;Unigene6948_All;Unigene70151_All;Unigene81175_All;Unigene72102_All;Unigene11300_All;Unigene12208_All;Unigene18810_All;Unigene24952_All;Unigene26372_All;Unigene29419_All;Unigene32694_All;Unigene32796_All;Unigene35563_All;Unigene35628_All;Unigene35722_All;Unigene37649…
biological_process	biological regulation	950	Unigene1097_All;Unigene29252_All;Unigene2949_All;Unigene35673_All;Unigene10107_All;Unigene18627_All;Unigene79810_All;Unigene80545_All;Unigene30838_All;Unigene32968_All;Unigene5305_All;Unigene80477_All;Unigene1031_All;Unigene11334_All;Unigene11973_All;Unigene14430_All;Unigene55318_All;Unigene56538_All;Unigene59902_All;Unigene6879_All;Unigene6953_All;Unigene11590_All;Unigene13332_All;Unigene28086_A…
biological_process	cell killing	3	Unigene16627_All;Unigene59890_All;Unigene60365_All
biological_process	cellular component biogenesis	202	Unigene17428_All;Unigene53915_All;Unigene18550_All;Unigene73744_All;Unigene1272_All;Unigene11134_All;Unigene1013_All;Unigene11094_All;Unigene12171_All;Unigene14893_All;Unigene228_All;Unigene5882_All;Unigene63732_All;Unigene78130_All;Unigene11353_All;Unigene10259_All;Unigene12219_All;Unigene14802_All;Unigene17408_All;Unigene17424_All;Unigene18634_All;Unigene2192_All;Unigene2558_All;Unigene2614_All…
biological_process	cellular component organization	742	Unigene11751_All;Unigene12034_All;Unigene12958_All;Unigene13280_All;Unigene16107_All;Unigene19386_All;Unigene501_All;Unigene63110_All;Unigene63761_All;Unigene7342_All;Unigene81041_All;Unigene11957_All;Unigene59273_All;Unigene10192_All;Unigene10633_All;Unigene11320_All;Unigene11761_All;Unigene14240_All;Unigene14360_All;Unigene2391_All;Unigene30675_All;Unigene56674_All;Unigene63018_All;Unigene63294…
biological_process	cellular process	2502	Unigene17277_All;Unigene36976_All;Unigene11751_All;Unigene12034_All;Unigene12958_All;Unigene13280_All;Unigene16107_All;Unigene19386_All;Unigene501_All;Unigene63110_All;Unigene63761_All;Unigene7342_All;Unigene81041_All;Unigene1097_All;Unigene29252_All;Unigene2949_All;Unigene35673_All;Unigene10107_All;Unigene18627_All;Unigene79810_All;Unigene80545_All;Unigene30838_All;Unigene32968_All;Unigene5305_A…
gene77715_All;Unigene9911_All;Unigene13943_All;Unigene81194_All;Unigene6547_All;Unigene60722_All;Unigene78686_All;Unigene9620_All;Unigene11409_All;Unigene70948_All;Unigene74031_All;Unigene75794_All;Unigene78697_All;Unigene79605_All;Unigene12114_All;Unigene11219_All;Unigene80845_All;Unigene59329_All;Unigene2655_All;Unigene74146_All;Unigene11609_All;Unigene29926_All;Unigene32171_All;Unigene9904_All…
biological_process	death	184	Unigene6603_All;Unigene10044_All;Unigene10128_All;Unigene1135_All;Unigene11594_All;Unigene11604_All;Unigene11732_All;Unigene13982_All;Unigene14531_All;Unigene16387_All;Unigene16443_All;Unigene16991_All;Unigene17937_All;Unigene18074_All;Unigene228_All;Unigene25289_All;Unigene288_All;Unigene32968_All;Unigene33427_All;Unigene35522_All;Unigene35673_All;Unigene55193_All;Unigene56787_All;Unigene59840_A…
biological_process	developmental process	964	Unigene10588_All;Unigene5413_All;Unigene73416_All;Unigene70371_All;Unigene77348_All;Unigene12174_All;Unigene18135_All;Unigene501_All;Unigene53450_All;Unigene56798_All;Unigene60498_All;Unigene63916_All;Unigene81_All;Unigene32694_All;Unigene11713_All;Unigene12281_All;Unigene14531_All;Unigene18680_All;Unigene27974_All;Unigene48351_All;Unigene63530_All;Unigene6746_All;Unigene77106_All;Unigene81373_Al…
biological_process	establishment of localization	680	Unigene12636_All;Unigene56492_All;Unigene7325_All;Unigene37165_All;Unigene52478_All;Unigene75500_All;Unigene78052_All;Unigene80829_All;Unigene17277_All;Unigene36976_All;Unigene11864_All;Unigene77348_All;Unigene68130_All;Unigene69540_All;Unigene75428_All;Unigene80845_All;Unigene16066_All;Unigene30650_All;Unigene80475_All;Unigene80590_All;Unigene12800_All;Unigene3040_All;Unigene80925_All;Unigene119…
biological_process	growth	104	Unigene29181_All;Unigene33094_All;Unigene56755_All;Unigene59654_All;Unigene59_All;Unigene31299_All;Unigene34284_All;Unigene34755_All;Unigene58416_All;Unigene60676_All;Unigene63308_All;Unigene63733_All;Unigene70622_All;Unigene80629_All;Unigene12114_All;Unigene18472_All;Unigene19328_All;Unigene27198_All;Unigene2971_All;Unigene33427_All;Unigene528_All;Unigene60812_All;Unigene63350_All;Unigene70371_A…
biological_process	immune system process	113	Unigene56798_All;Unigene16627_All;Unigene59890_All;Unigene60365_All;Unigene10107_All;Unigene33092_All;Unigene54541_All;Unigene60019_All;Unigene62992_All;Unigene35479_All;Unigene63530_All;Unigene9996_All;Unigene18472_All;Unigene68119_All;Unigene80609_All;Unigene81291_All;Unigene6603_All;Unigene11732_All;Unigene23750_All;Unigene77348_All;Unigene10331_All;Unigene10784_All;Unigene14849_All;Unigene189…
biological_process	localization	860	Unigene12636_All;Unigene56492_All;Unigene7325_All;Unigene37165_All;Unigene52478_All;Unigene75500_All;Unigene78052_All;Unigene80829_All;Unigene17277_All;Unigene36976_All;Unigene11864_All;Unigene10868_All;Unigene12409_All;Unigene32160_All;Unigene35734_All;Unigene4174_All;Unigene48441_All;Unigene78441_All;Unigene80554_All;Unigene77348_All;Unigene18472_All;Unigene68130_All;Unigene69540_All;Unigene754…
biological_process	locomotion	154	Unigene10868_All;Unigene12409_All;Unigene32160_All;Unigene35734_All;Unigene4174_All;Unigene48441_All;Unigene78441_All;Unigene80554_All;Unigene18472_All;Unigene77348_All;Unigene12281_All;Unigene13253_All;Unigene26964_All;Unigene40923_All;Unigene80697_All;Unigene11622_All;Unigene13363_All;Unigene14294_All;Unigene14893_All;Unigene18414_All;Unigene18741_All;Unigene18796_All;Unigene2445_All;Unigene271…
biological_process	metabolic process	2016	Unigene30838_All;Unigene32968_All;Unigene5305_All;Unigene80477_All;Unigene19281_All;Unigene65_All;Unigene10500_All;Unigene528_All;Unigene7257_All;Unigene11292_All;Unigene1031_All;Unigene11334_All;Unigene11973_All;Unigene14430_All;Unigene55318_All;Unigene56538_All;Unigene59902_All;Unigene6879_All;Unigene6953_All;Unigene28152_All;Unigene17428_All;Unigene53915_All;Unigene10293_All;Unigene1242_All;Un…
ene56674_All;Unigene59399_All;Unigene66569_All;Unigene68067_All;Unigene70072_All;Unigene70507_All;Unigene70956_All;Unigene7212_All;Unigene72604_All;Unigene7287_All;Unigene73261_All;Unigene74037_All;Unigene74716_All;Unigene7518_All;Unigene75568_All;Unigene76794_All;Unigene77180_All;Unigene77239_All;Unigene77419_All;Unigene77802_All;Unigene78068_All;Unigene78213_All;Unigene78256_All;Unigene79020_Al…
biological_process	multi-organism process	109	Unigene59890_All;Unigene10128_All;Unigene10390_All;Unigene11015_All;Unigene11450_All;Unigene11486_All;Unigene12628_All;Unigene1304_All;Unigene16387_All;Unigene32413_All;Unigene35931_All;Unigene57462_All;Unigene66023_All;Unigene69989_All;Unigene70104_All;Unigene70369_All;Unigene70589_All;Unigene70738_All;Unigene7151_All;Unigene73587_All;Unigene74382_All;Unigene74508_All;Unigene74924_All;Unigene752…
biological_process	multicellular organismal process	1011	Unigene1031_All;Unigene11334_All;Unigene11973_All;Unigene14430_All;Unigene55318_All;Unigene56538_All;Unigene59902_All;Unigene6879_All;Unigene6953_All;Unigene70371_All;Unigene77348_All;Unigene1058_All;Unigene14041_All;Unigene18818_All;Unigene34228_All;Unigene29181_All;Unigene33360_All;Unigene10117_All;Unigene1081_All;Unigene11469_All;Unigene11701_All;Unigene13051_All;Unigene13965_All;Unigene14675_…
biological_process	pigmentation	780	Unigene1097_All;Unigene29252_All;Unigene2949_All;Unigene35673_All;Unigene10107_All;Unigene18627_All;Unigene79810_All;Unigene80545_All;Unigene30838_All;Unigene32968_All;Unigene5305_All;Unigene80477_All;Unigene1031_All;Unigene11334_All;Unigene11973_All;Unigene14430_All;Unigene55318_All;Unigene56538_All;Unigene59902_All;Unigene6879_All;Unigene6953_All;Unigene11590_All;Unigene13332_All;Unigene28086_A…
biological_process	reproduction	241	Unigene17306_All;Unigene19002_All;Unigene66123_All;Unigene70451_All;Unigene1036_All;Unigene10619_All;Unigene11030_All;Unigene11060_All;Unigene11671_All;Unigene11732_All;Unigene11987_All;Unigene12083_All;Unigene12174_All;Unigene14240_All;Unigene205_All;Unigene2184_All;Unigene2352_All;Unigene2354_All;Unigene28812_All;Unigene30675_All;Unigene32413_All;Unigene33092_All;Unigene33295_All;Unigene4182_Al…
biological_process	reproductive process	235	Unigene1036_All;Unigene10619_All;Unigene11030_All;Unigene11060_All;Unigene11671_All;Unigene11732_All;Unigene11987_All;Unigene12083_All;Unigene12174_All;Unigene14240_All;Unigene205_All;Unigene2184_All;Unigene2352_All;Unigene2354_All;Unigene28812_All;Unigene30675_All;Unigene32413_All;Unigene33092_All;Unigene33295_All;Unigene4182_All;Unigene5302_All;Unigene53450_All;Unigene55152_All;Unigene56507_All…
biological_process	response to stimulus	557	Unigene10107_All;Unigene18627_All;Unigene79810_All;Unigene80545_All;Unigene12270_All;Unigene6603_All;Unigene81039_All;Unigene28152_All;Unigene79847_All;Unigene11716_All;Unigene29462_All;Unigene31161_All;Unigene6624_All;Unigene79920_All;Unigene54541_All;Unigene12083_All;Unigene80554_All;Unigene59890_All;Unigene68130_All;Unigene75428_All;Unigene77988_All;Unigene79752_All;Unigene16627_All;Unigene603…
biological_process	rhythmic process	14	Unigene18920_All;Unigene20660_All;Unigene26265_All;Unigene30815_All;Unigene2550_All;Unigene1037_All;Unigene1068_All;Unigene14623_All;Unigene18153_All;Unigene18748_All;Unigene55193_All;Unigene55318_All;Unigene63009_All;Unigene7053_All
biological_process	viral reproduction	6	Unigene12287_All;Unigene4154_All;Unigene54541_All;Unigene73568_All;Unigene32686_All;Unigene32968_All
cellular_component	cell	2886	Unigene10173_All;Unigene13940_All;Unigene60231_All;Unigene4372_All;Unigene59856_All;Unigene81230_All;Unigene63415_All;Unigene16603_All;Unigene18038_All;Unigene34755_All;Unigene58005_All;Unigene63257_All;Unigene68371_All;Unigene10941_All;Unigene12152_All;Unigene12235_All;Unigene12282_All;Unigene12469_All;Unigene1313_All;Unigene6674_All;Unigene8605_All;Unigene11080_All;Unigene12034_All;Unigene12083…
igene17060_All;Unigene17155_All;Unigene17420_All;Unigene17424_All;Unigene17425_All;Unigene17939_All;Unigene17970_All;Unigene17998_All;Unigene18107_All;Unigene18229_All;Unigene18335_All;Unigene18373_All;Unigene18380_All;Unigene18446_All;Unigene18483_All;Unigene18507_All;Unigene18524_All;Unigene18547_All;Unigene18585_All;Unigene18627_All;Unigene18634_All;Unigene18675_All;Unigene18680_All;Unigene186…
cellular_component	cell part	2886	Unigene10173_All;Unigene13940_All;Unigene60231_All;Unigene4372_All;Unigene59856_All;Unigene81230_All;Unigene63415_All;Unigene16603_All;Unigene18038_All;Unigene34755_All;Unigene58005_All;Unigene63257_All;Unigene68371_All;Unigene10941_All;Unigene12152_All;Unigene12235_All;Unigene12282_All;Unigene12469_All;Unigene1313_All;Unigene6674_All;Unigene8605_All;Unigene11080_All;Unigene12034_All;Unigene12083…
igene17060_All;Unigene17155_All;Unigene17420_All;Unigene17424_All;Unigene17425_All;Unigene17939_All;Unigene17970_All;Unigene17998_All;Unigene18107_All;Unigene18229_All;Unigene18335_All;Unigene18373_All;Unigene18380_All;Unigene18446_All;Unigene18483_All;Unigene18507_All;Unigene18524_All;Unigene18547_All;Unigene18585_All;Unigene18627_All;Unigene18634_All;Unigene18675_All;Unigene18680_All;Unigene186…
cellular_component	envelope	123	Unigene1037_All;Unigene1068_All;Unigene11247_All;Unigene12125_All;Unigene2354_All;Unigene535_All;Unigene54300_All;Unigene54426_All;Unigene60649_All;Unigene68130_All;Unigene75428_All;Unigene77988_All;Unigene79752_All;Unigene80475_All;Unigene80590_All;Unigene81030_All;Unigene9953_All;Unigene11547_All;Unigene7345_All;Unigene14788_All;Unigene35532_All;Unigene50667_All;Unigene533_All;Unigene58011_All;…
cellular_component	extracellular region	63	Unigene11808_All;Unigene21902_All;Unigene28407_All;Unigene32059_All;Unigene33068_All;Unigene34208_All;Unigene415_All;Unigene4291_All;Unigene59466_All;Unigene63595_All;Unigene69176_All;Unigene78530_All;Unigene10364_All;Unigene1989_All;Unigene33939_All;Unigene34228_All;Unigene49371_All;Unigene63044_All;Unigene35634_All;Unigene69195_All;Unigene6948_All;Unigene11747_All;Unigene14676_All;Unigene14790_…
cellular_component	extracellular region part	51	Unigene10364_All;Unigene1989_All;Unigene33939_All;Unigene34228_All;Unigene49371_All;Unigene63044_All;Unigene35634_All;Unigene69195_All;Unigene6948_All;Unigene11747_All;Unigene14676_All;Unigene14790_All;Unigene2316_All;Unigene75909_All;Unigene10362_All;Unigene1058_All;Unigene11704_All;Unigene12217_All;Unigene17060_All;Unigene26372_All;Unigene35468_All;Unigene4421_All;Unigene5693_All;Unigene63200_A…
cellular_component	macromolecular complex	783	Unigene10173_All;Unigene13940_All;Unigene60231_All;Unigene63415_All;Unigene16603_All;Unigene18038_All;Unigene34755_All;Unigene58005_All;Unigene63257_All;Unigene68371_All;Unigene10941_All;Unigene12152_All;Unigene12235_All;Unigene12282_All;Unigene12469_All;Unigene10371_All;Unigene76839_All;Unigene10085_All;Unigene11945_All;Unigene14054_All;Unigene1443_All;Unigene36866_All;Unigene7081_All;Unigene726…
cellular_component	membrane-enclosed lumen	225	Unigene10173_All;Unigene13940_All;Unigene60231_All;Unigene11120_All;Unigene17408_All;Unigene17419_All;Unigene2192_All;Unigene2614_All;Unigene35691_All;Unigene40617_All;Unigene4332_All;Unigene58338_All;Unigene63109_All;Unigene63712_All;Unigene66148_All;Unigene6757_All;Unigene7033_All;Unigene70371_All;Unigene79619_All;Unigene9927_All;Unigene9999_All;Unigene10734_All;Unigene6569_All;Unigene10027_All…
cellular_component	organelle	1668	Unigene10173_All;Unigene13940_All;Unigene60231_All;Unigene4372_All;Unigene59856_All;Unigene81230_All;Unigene16603_All;Unigene18038_All;Unigene34755_All;Unigene58005_All;Unigene63257_All;Unigene68371_All;Unigene1313_All;Unigene6674_All;Unigene8605_All;Unigene10371_All;Unigene76839_All;Unigene10085_All;Unigene11945_All;Unigene14054_All;Unigene1443_All;Unigene36866_All;Unigene7081_All;Unigene72667_A…
cellular_component	organelle part	788	Unigene10173_All;Unigene13940_All;Unigene60231_All;Unigene4372_All;Unigene59856_All;Unigene81230_All;Unigene16603_All;Unigene18038_All;Unigene34755_All;Unigene58005_All;Unigene63257_All;Unigene68371_All;Unigene1313_All;Unigene6674_All;Unigene8605_All;Unigene10085_All;Unigene11945_All;Unigene14054_All;Unigene1443_All;Unigene36866_All;Unigene7081_All;Unigene72667_All;Unigene7392_All;Unigene80772_Al…
cellular_component	synapse	25	Unigene56787_All;Unigene10760_All;Unigene4372_All;Unigene46668_All;Unigene11134_All;Unigene4264_All;Unigene56790_All;Unigene57152_All;Unigene70622_All;Unigene7098_All;Unigene81296_All;Unigene14695_All;Unigene18190_All;Unigene31299_All;Unigene313_All;Unigene56907_All;Unigene57195_All;Unigene60079_All;Unigene60082_All;Unigene60722_All;Unigene63646_All;Unigene63809_All;Unigene6746_All;Unigene81345_A…
cellular_component	synapse part	11	Unigene56787_All;Unigene10760_All;Unigene4372_All;Unigene46668_All;Unigene11134_All;Unigene4264_All;Unigene56790_All;Unigene57152_All;Unigene70622_All;Unigene7098_All;Unigene81296_All
molecular_function	antioxidant activity	17	Unigene11143_All;Unigene2896_All;Unigene4122_All;Unigene6606_All;Unigene70608_All;Unigene77201_All;Unigene12820_All;Unigene14758_All;Unigene18413_All;Unigene53338_All;Unigene66857_All;Unigene70877_All;Unigene74670_All;Unigene76698_All;Unigene78090_All;Unigene79847_All;Unigene81039_All
molecular_function	auxiliary transport protein activity	2	Unigene2655_All;Unigene52178_All
molecular_function	binding	2654	Unigene10357_All;Unigene10588_All;Unigene10784_All;Unigene1091_All;Unigene11122_All;Unigene11138_All;Unigene11140_All;Unigene11536_All;Unigene11587_All;Unigene11934_All;Unigene11957_All;Unigene12208_All;Unigene12527_All;Unigene13482_All;Unigene14242_All;Unigene1425_All;Unigene14782_All;Unigene15970_All;Unigene16055_All;Unigene16218_All;Unigene17334_All;Unigene17400_All;Unigene17963_All;Unigene181…
1303_All;Unigene8880_All;Unigene9999_All;Unigene2550_All;Unigene35690_All;Unigene60410_All;Unigene60499_All;Unigene1115_All;Unigene12860_All;Unigene16984_All;Unigene20825_All;Unigene5458_All;Unigene60550_All;Unigene7197_All;Unigene81021_All;Unigene10734_All;Unigene2184_All;Unigene6569_All;Unigene24051_All;Unigene32457_All;Unigene68408_All;Unigene1064_All;Unigene12902_All;Unigene22101_All;Unigene2…
molecular_function	catalytic activity	1814	Unigene74483_All;Unigene79142_All;Unigene1242_All;Unigene80643_All;Unigene2082_All;Unigene10173_All;Unigene11285_All;Unigene12223_All;Unigene13940_All;Unigene18360_All;Unigene18585_All;Unigene60231_All;Unigene63704_All;Unigene63712_All;Unigene78161_All;Unigene80794_All;Unigene8605_All;Unigene11015_All;Unigene11216_All;Unigene11238_All;Unigene155_All;Unigene16351_All;Unigene63234_All;Unigene11402_…
molecular_function	electron carrier activity	6	Unigene70306_All;Unigene72039_All;Unigene75862_All;Unigene78434_All;Unigene78462_All;Unigene79275_All
molecular_function	enzyme regulator activity	102	Unigene81041_All;Unigene12667_All;Unigene1090_All;Unigene25525_All;Unigene27313_All;Unigene34762_All;Unigene5584_All;Unigene12823_All;Unigene45944_All;Unigene79908_All;Unigene17356_All;Unigene27205_All;Unigene29357_All;Unigene32426_All;Unigene32443_All;Unigene39356_All;Unigene39563_All;Unigene46992_All;Unigene55157_All;Unigene56790_All;Unigene63197_All;Unigene63347_All;Unigene10876_All;Unigene114…
molecular_function	molecular transducer activity	162	Unigene4174_All;Unigene16283_All;Unigene18702_All;Unigene56901_All;Unigene62992_All;Unigene10545_All;Unigene25986_All;Unigene33101_All;Unigene35852_All;Unigene63478_All;Unigene10047_All;Unigene108_All;Unigene11054_All;Unigene11176_All;Unigene1121_All;Unigene11378_All;Unigene11776_All;Unigene11926_All;Unigene12059_All;Unigene12128_All;Unigene12935_All;Unigene13324_All;Unigene16629_All;Unigene17177…
molecular_function	structural molecule activity	177	Unigene10085_All;Unigene10324_All;Unigene10371_All;Unigene1058_All;Unigene10653_All;Unigene11139_All;Unigene11295_All;Unigene11945_All;Unigene12213_All;Unigene134_All;Unigene14054_All;Unigene14140_All;Unigene14294_All;Unigene1443_All;Unigene14626_All;Unigene16271_All;Unigene16415_All;Unigene16431_All;Unigene16553_All;Unigene16590_All;Unigene17018_All;Unigene17047_All;Unigene17401_All;Unigene18135…
molecular_function	transcription regulator activity	166	Unigene10128_All;Unigene14228_All;Unigene14531_All;Unigene16387_All;Unigene17408_All;Unigene17419_All;Unigene17998_All;Unigene18680_All;Unigene2614_All;Unigene32218_All;Unigene33104_All;Unigene35691_All;Unigene48351_All;Unigene49318_All;Unigene58019_All;Unigene58229_All;Unigene58338_All;Unigene60493_All;Unigene63165_All;Unigene63712_All;Unigene66148_All;Unigene69989_All;Unigene70369_All;Unigene70…
molecular_function	translation regulator activity	87	Unigene11840_All;Unigene78101_All;Unigene10202_All;Unigene1031_All;Unigene10642_All;Unigene10843_All;Unigene11277_All;Unigene11445_All;Unigene11780_All;Unigene1247_All;Unigene1311_All;Unigene14430_All;Unigene14793_All;Unigene16799_All;Unigene18107_All;Unigene18524_All;Unigene2192_All;Unigene2390_All;Unigene2614_All;Unigene36806_All;Unigene38328_All;Unigene38975_All;Unigene4219_All;Unigene425_All;…
molecular_function	transporter activity	256	Unigene11863_All;Unigene12279_All;Unigene14060_All;Unigene2122_All;Unigene21517_All;Unigene2394_All;Unigene30867_All;Unigene58363_All;Unigene63097_All;Unigene7345_All;Unigene75460_All;Unigene76909_All;Unigene10938_All;Unigene12804_All;Unigene16586_All;Unigene18920_All;Unigene29710_All;Unigene32791_All;Unigene4251_All;Unigene65571_All;Unigene95_All;Unigene25098_All;Unigene29707_All;Unigene32621_Al…
