# Supplementary material for: Transcriptome and Comparative Gene Expression Analysis of Sogatella furcifera (Horváth) in Response to Southern Rice Black-Streaked Dwarf Virus
Source: PLoS One. 2012 Apr 27;7(4):e36238. doi: 10.1371/journal.pone.0036238 (PMC3338671; doi:10.1371/journal.pone.0036238)
Supplement: Table S6 — Verification of differentially expressed genes by qRT-PCR. (XLS) [file pone.0036238.s006.xls]

## Sheet: Sheet1
Unigene ID	*log2 Ratio _DGE	log2 Ratio _qPCR	concordant up	concordant down	reverse exhibition
Unigene15608	1.1	1.8	YES
Unigene2869	-3.4	-1.8		YES
Unigene9921	2.45	0.21	YES
Unigene9668	-2.19	1.4			YES
Unigene44764	-2.2	-1.2		YES
Unigene65051	3.94	-1.4			YES
Unigene65086	3.62	0.82	YES
Unigene64888	3.2	-1.9			YES
Unigene7091	2.68	1.1	YES
Unigene79567	4.82	2.2	YES
Unigene13727	1.2	0.3	YES
Unigene2758	1.72	-0.83			YES
Unigene7600	1.94	0.9	YES
Unigene11595	3.16	0.566	YES
Unigene79189	-3.97	-1.2		YES
Unigene1045	-2.25	-0.65		YES
Unigene2468	-2.34	-0.58		YES
Unigene61191	-2.26	0.79			YES
Unigene8547	-2.52	-0.32		YES
Unigene5038	-2.2	0.55			YES
Unigene12083	-3.002	-0.89		YES
Unigene68402	-2.07	-0.12		YES
Unigene8357	-1.931	-0.145		YES
Unigene11516	-2.17	-0.46		YES
Unigene9190	-2.19	-0.47		YES
Unigene35268	4.426	1.7	YES
Unigene10565	-2.261	0.28			YES
Unigene2880	2.853	0.764	YES
Unigene2472	2.371	0.326	YES
Unigene12029	3.58	0.132	YES
Unigene7603	1.82	1.112	YES
Unigene65601	1.61	-0.237			YES
Unigene15838	1.883	0.356	YES
Unigene3770	1.267	-0.573			YES
Unigene64690	6.9	1.3	YES
Unigene64380	1.396	0.314	YES
Unigene9432	-1.642	-0.246		YES
Unigene11397	-1.67	-0.13		YES
Unigene4517	-4.61	-1.76		YES
Unigene13628	2.363	0.443	YES
Unigene11805	2.97	0.531	YES
Unigene3942	-1.96	-1.537		YES
Total 42			18	15	9
